# Supplementary material for: 2-[(4-Meth­oxy­anilino)meth­yl]phenol
Source: Acta Crystallogr Sect E Struct Rep Online. 2011 Aug 11;67(Pt 9):o2304. doi: 10.1107/S1600536811031679 (PMC3200731; doi:10.1107/S1600536811031679)
Supplement: Supplementary file 2 [file e-67-o2304-Isup2.hkl]

# 
# h,k,l, Fc-squared, Fo-squared, sigma(Fo-squared) and status flag 
# 
data_I
_shelx_title ' 1 in P2(1)/c' 
_shelx_refln_list_code          4 
_shelx_F_calc_maximum      183.08 
_exptl_crystal_F_000       488.00 
_reflns_d_resolution_high  0.7704 
 
loop_ 
 _symmetry_equiv_pos_as_xyz 
 'x, y, z' 
 '-x, y+1/2, -z+1/2' 
 '-x, -y, -z' 
 'x, -y-1/2, z-1/2' 
 
_cell_length_a     7.8132 
_cell_length_b     5.7947 
_cell_length_c    26.1750 
_cell_angle_alpha  90.000 
_cell_angle_beta   95.022 
_cell_angle_gamma  90.000 
 
_shelx_F_squared_multiplier     1.000 
 
loop_ 
 _refln_index_h 
 _refln_index_k 
 _refln_index_l 
 _refln_F_squared_calc 
 _refln_F_squared_meas 
 _refln_F_squared_sigma 
 _refln_observed_status 
   2   0   0    33519.37    31802.11    194.54 o 
   3   0   0      203.75      209.74      5.14 o 
   4   0   0      130.85      127.52      7.15 o 
   5   0   0        1.97        2.46      2.03 o 
   6   0   0      148.95      153.50     10.23 o 
   7   0   0        2.18        8.86      4.07 o 
   8   0   0       19.32        9.66      4.94 o 
   9   0   0       25.05       35.73     14.05 o 
  10   0   0       75.40       99.65     22.34 o 
   1   1   0       34.12       28.02      1.12 o 
   2   1   0    17723.21    17089.53     94.62 o 
   3   1   0       25.32       28.34      1.53 o 
   4   1   0      550.50      562.51      7.99 o 
   5   1   0       15.39       18.42      1.97 o 
   6   1   0      201.95      205.22      6.48 o 
   7   1   0      154.09      140.25     10.24 o 
   8   1   0       12.16       20.98      9.66 o 
   9   1   0       99.84      107.36     13.74 o 
   0   2   0     2912.47     2870.08     35.87 o 
   1   2   0       24.70       23.71      1.18 o 
   2   2   0      245.97      250.86      3.77 o 
   3   2   0      148.62      143.30      3.27 o 
   4   2   0     1471.53     1477.84     22.07 o 
   5   2   0      117.25      124.80      4.28 o 
   6   2   0       39.13       35.03      4.50 o 
   7   2   0       75.82       83.42      8.19 o 
   8   2   0       49.58      108.42     35.30 o 
   9   2   0        6.23        5.42      6.08 o 
   1   3   0        4.30        5.65      1.36 o 
   2   3   0       44.70       40.73      1.67 o 
   3   3   0       31.61       30.91      2.05 o 
   4   3   0      241.21      244.39      5.86 o 
   5   3   0        0.06       -2.47      2.47 o 
   6   3   0      298.50      252.92     12.59 o 
   7   3   0       11.74       14.12      5.53 o 
   8   3   0        8.26        9.78      5.37 o 
   9   3   0        0.01        1.57      6.08 o 
   0   4   0      519.34      525.55     11.25 o 
   1   4   0       31.53       29.46      2.02 o 
   2   4   0      506.00      519.55     11.00 o 
   3   4   0       21.96       28.72      3.96 o 
   4   4   0      152.92      150.98      6.36 o 
   5   4   0       11.49        9.05      4.58 o 
   6   4   0       11.72       30.17     11.75 o 
   7   4   0        0.05        1.05      8.49 o 
   8   4   0       61.46       68.42     14.12 o 
   1   5   0        3.60       11.02      4.39 o 
   2   5   0       14.60       13.89      4.20 o 
   3   5   0       25.62       25.33      3.78 o 
   4   5   0        0.21       -1.65      2.80 o 
   5   5   0        9.55        3.06      9.50 o 
   6   5   0        2.95       -0.45      6.48 o 
   7   5   0      101.25      116.45     17.76 o 
   0   6   0       23.15       20.29      7.24 o 
   1   6   0        0.13        1.46      3.66 o 
   2   6   0        3.84        3.65      4.00 o 
   3   6   0       16.50       18.14      6.77 o 
   4   6   0        0.07       -1.62      5.26 o 
   5   6   0       70.37       84.69     11.18 o 
   6   6   0        3.03        8.71      8.73 o 
   1   7   0       13.46       20.11      6.84 o 
   2   7   0       10.09        4.20      8.28 o 
   3   7   0       14.24       20.34     10.77 o 
  -9   1   1        6.23        7.17      7.20 o 
  -8   1   1        5.19        7.23      4.48 o 
  -7   1   1       33.48       37.36      3.56 o 
  -6   1   1        2.55        0.46      1.78 o 
  -5   1   1      196.88      192.14      4.85 o 
  -4   1   1        1.92        3.35      1.67 o 
  -3   1   1     1912.97     1913.84     17.04 o 
  -2   1   1      137.10      153.92      3.67 o 
  -1   1   1     6861.03     6441.36     31.17 o 
   0   1   1      285.01      257.71      2.57 o 
   1   1   1     5085.83     4763.77     29.06 o 
   2   1   1      503.59      475.42      6.65 o 
   3   1   1      323.29      327.85      4.64 o 
   4   1   1      122.15      114.15      3.17 o 
   5   1   1       18.17       19.82      2.19 o 
   6   1   1        0.62       -1.73      1.73 o 
   7   1   1       19.26       23.82      4.79 o 
   8   1   1       47.02       62.15      7.50 o 
   9   1   1       16.07       22.96      9.45 o 
  -9   2   1       23.22       14.27      7.65 o 
  -8   2   1       13.01       15.63     13.99 o 
  -7   2   1       58.07       61.00      6.97 o 
  -6   2   1      150.45      149.55      5.88 o 
  -5   2   1        8.57       10.30      2.74 o 
  -4   2   1      657.20      647.92     14.18 o 
  -3   2   1      233.23      251.70      5.99 o 
  -2   2   1      656.30      644.86      8.32 o 
  -1   2   1      662.33      644.61      6.43 o 
   0   2   1        0.09        0.86      0.64 o 
   1   2   1       71.70       67.91      2.91 o 
   2   2   1      812.11      819.63      8.13 o 
   3   2   1       95.87       84.81      2.56 o 
   4   2   1     1219.69     1125.35     26.81 o 
   5   2   1        5.98        6.29      2.96 o 
   6   2   1      838.11      871.78     20.58 o 
   7   2   1        1.00       -1.92      3.31 o 
   8   2   1      302.77      304.13     13.57 o 
   9   2   1        7.77       15.66      9.55 o 
  -9   3   1        0.07        4.83      6.66 o 
  -8   3   1        0.73       -0.36      3.54 o 
  -7   3   1       31.01       50.46      7.67 o 
  -6   3   1       13.70       18.69      6.60 o 
  -5   3   1       98.37      101.74      6.47 o 
  -4   3   1       72.78       80.22      3.49 o 
  -3   3   1      234.01      240.90     12.38 o 
  -2   3   1       43.35       47.70      3.82 o 
  -1   3   1      600.14      679.35      8.17 o 
   0   3   1       33.37       40.44      1.78 o 
   1   3   1      386.16      369.75      5.79 o 
   2   3   1       46.63       42.10      4.03 o 
   3   3   1       11.25       14.40      1.55 o 
   4   3   1        0.04       -1.27      1.27 o 
   5   3   1      171.72      164.04      6.83 o 
   6   3   1       38.94       50.35      5.41 o 
   7   3   1       17.33       30.24      6.06 o 
   8   3   1        1.21        4.96      5.63 o 
   9   3   1        2.32       10.16      7.52 o 
  -8   4   1       35.53       36.23      9.21 o 
  -7   4   1        7.44       10.85      7.59 o 
  -6   4   1       94.59      115.03     18.37 o 
  -5   4   1       42.48       35.63      5.68 o 
  -4   4   1       82.89       77.45      4.74 o 
  -3   4   1       85.89       78.90      4.80 o 
  -2   4   1       36.14       34.77      3.33 o 
  -1   4   1        9.57       11.18      1.59 o 
   0   4   1      140.13      130.89      3.47 o 
   1   4   1       11.85       18.83      2.48 o 
   2   4   1       59.11       61.06      5.92 o 
   3   4   1       27.79       34.15      4.02 o 
   4   4   1       54.61       53.62      4.89 o 
   5   4   1        7.80       12.64      6.68 o 
   6   4   1       61.96       57.48      7.98 o 
   7   4   1       62.80       45.32     11.39 o 
   8   4   1        0.73       -0.59      5.04 o 
  -7   5   1        0.68        2.54      8.36 o 
  -6   5   1        0.00        5.45      6.92 o 
  -5   5   1        1.69       -3.13      5.03 o 
  -4   5   1       20.89       30.63      7.15 o 
  -3   5   1       42.44       38.70      4.26 o 
  -2   5   1        2.59        2.18      2.48 o 
  -1   5   1       33.06       45.70      4.05 o 
   0   5   1        5.80       10.23      3.45 o 
   1   5   1        1.39        0.70      1.99 o 
   2   5   1       19.21       25.57      3.67 o 
   3   5   1        0.13       -1.71      2.60 o 
   4   5   1        6.79        7.98      4.42 o 
   5   5   1       27.99       36.94      9.46 o 
   6   5   1       51.95       61.46      9.87 o 
   7   5   1        1.65       -1.36      5.70 o 
  -6   6   1        0.01        6.14     10.25 o 
  -5   6   1        3.87        2.56      7.06 o 
  -4   6   1        0.51        2.59      4.37 o 
  -3   6   1        1.54        2.33      4.05 o 
  -2   6   1       12.04        7.04      5.33 o 
  -1   6   1       82.27       65.28      6.98 o 
   0   6   1        0.07       -2.27      3.70 o 
   1   6   1       43.71       51.23      7.95 o 
   2   6   1        1.73       11.76      5.95 o 
   3   6   1        3.42        6.18      3.76 o 
   4   6   1       23.08       24.92      7.76 o 
   5   6   1        7.16       17.67      9.75 o 
   6   6   1       25.95       41.73     13.41 o 
  -3   7   1       37.69       30.05     12.90 o 
  -2   7   1        1.46        8.21      6.01 o 
  -1   7   1        0.00       -3.99      5.18 o 
   0   7   1        6.85        9.67      5.90 o 
   1   7   1       83.80       91.47     10.62 o 
   2   7   1        0.41        3.30      9.90 o 
   3   7   1       86.91       45.78     24.28 o 
  -9   0   2        7.83        7.31      7.12 o 
  -8   0   2      127.61      123.89     72.82 o 
  -7   0   2       12.38       16.45      5.31 o 
  -6   0   2        0.93        1.82      2.97 o 
  -5   0   2        0.65       -1.48      2.29 o 
  -4   0   2      257.15      269.81     11.25 o 
  -3   0   2      405.25      428.64      7.92 o 
  -2   0   2     1267.82     1256.82     13.57 o 
   1   0   2      707.56      606.13      8.53 o 
   2   0   2      788.89      801.31      9.32 o 
   3   0   2       87.83      102.68      3.25 o 
   4   0   2      996.16      988.03     17.83 o 
   5   0   2      192.49      208.84     11.13 o 
   6   0   2      348.07      332.90     11.72 o 
   7   0   2       75.19       65.44      5.79 o 
   8   0   2        2.96        6.67      9.90 o 
   9   0   2        3.89        1.01      7.28 o 
  10   0   2        0.30      -10.86     14.00 o 
  -9   1   2       80.22       86.41     16.78 o 
  -8   1   2      314.85      342.36     11.96 o 
  -7   1   2       78.21       71.30      4.67 o 
  -6   1   2       10.75        9.93      2.45 o 
  -5   1   2       57.77       65.91      3.35 o 
  -4   1   2      340.27      339.22      5.98 o 
  -3   1   2     1056.12     1020.54     12.44 o 
  -2   1   2       35.71       39.94      2.83 o 
  -1   1   2     4603.35     4276.46     29.92 o 
   0   1   2       12.08        9.46      0.94 o 
   1   1   2     5072.96     4724.35     32.54 o 
   2   1   2     3319.08     3278.72     18.86 o 
   3   1   2     1191.48     1156.87     10.47 o 
   4   1   2      372.41      398.54      6.06 o 
   5   1   2      125.79      122.77      4.08 o 
   6   1   2      160.55      151.78      7.09 o 
   7   1   2       11.36       19.62      4.71 o 
   8   1   2      101.49      102.45      8.30 o 
   9   1   2        7.25       12.11      7.39 o 
  -9   2   2       11.19        1.18      5.10 o 
  -8   2   2       82.62       80.09      8.46 o 
  -7   2   2       92.77       82.59      8.04 o 
  -6   2   2       85.81       91.53      4.72 o 
  -5   2   2        9.41       18.10      3.45 o 
  -4   2   2      309.98      364.96      7.22 o 
  -3   2   2       71.42       86.02      4.07 o 
  -2   2   2      907.61      910.09     10.92 o 
  -1   2   2      123.48      125.13      3.16 o 
   0   2   2      352.21      360.42      4.43 o 
   1   2   2      252.37      247.68      5.28 o 
   2   2   2       32.88       35.37      1.72 o 
   3   2   2      442.59      432.48      5.91 o 
   4   2   2      461.82      454.14     10.37 o 
   5   2   2       45.06       42.98      4.47 o 
   6   2   2      138.04      142.72      9.00 o 
   7   2   2       26.90       29.19      6.23 o 
   8   2   2        0.03       -0.52      4.19 o 
   9   2   2       16.82       16.51     10.97 o 
  -9   3   2        0.29       -2.14      7.39 o 
  -8   3   2       30.85       38.08      8.24 o 
  -7   3   2       99.58      102.24      7.51 o 
  -6   3   2      261.58      253.77      9.19 o 
  -5   3   2      232.20      247.06      8.04 o 
  -4   3   2       80.90       76.34      3.66 o 
  -3   3   2        4.93        2.44      1.60 o 
  -2   3   2      746.36      798.11     10.60 o 
  -1   3   2       69.38       84.12      2.50 o 
   0   3   2      641.33      680.09     11.01 o 
   1   3   2       10.70       11.25      1.67 o 
   2   3   2       39.54       26.27      3.28 o 
   3   3   2      189.90      169.93      3.60 o 
   4   3   2       38.34       37.46      2.68 o 
   5   3   2      685.46      644.66     15.74 o 
   6   3   2        0.38       17.56      7.60 o 
   7   3   2      249.06      170.03     17.12 o 
   8   3   2        3.94        3.65      7.07 o 
   9   3   2       12.97       25.81     11.45 o 
  -8   4   2       85.71      131.58     33.40 o 
  -7   4   2        3.14        3.15      6.76 o 
  -6   4   2       33.55       42.05      8.15 o 
  -5   4   2       50.91       50.84      4.56 o 
  -4   4   2       74.85       76.17      6.69 o 
  -3   4   2       13.21       23.01      3.87 o 
  -2   4   2       87.91       87.01      3.34 o 
  -1   4   2      203.39      208.02      5.70 o 
   0   4   2       49.91       52.36      2.69 o 
   1   4   2      197.96      212.97      6.37 o 
   2   4   2       20.80       29.92      3.17 o 
   3   4   2        7.33       14.77      4.84 o 
   4   4   2        0.26        1.47      1.81 o 
   5   4   2        0.04       -1.65      4.27 o 
   6   4   2        7.53       11.49      7.21 o 
   7   4   2       40.28       31.88      7.74 o 
   8   4   2       20.83       39.71     21.43 o 
  -7   5   2       14.26        6.04      9.29 o 
  -6   5   2        7.39        9.60      6.57 o 
  -5   5   2        8.18        1.17      5.44 o 
  -4   5   2        4.57        5.87      3.48 o 
  -3   5   2      398.59      392.79     11.64 o 
  -2   5   2       46.52       50.60      4.42 o 
  -1   5   2      501.97      476.58     10.91 o 
   0   5   2       32.71       32.86      3.86 o 
   1   5   2       69.94       68.10      4.76 o 
   2   5   2        7.99       14.28      3.34 o 
   3   5   2        2.07        6.02      2.80 o 
   4   5   2       11.75       11.58      4.53 o 
   5   5   2        2.57        9.45      5.89 o 
   6   5   2        1.23        1.77      5.37 o 
   7   5   2       49.64       64.60     11.30 o 
  -6   6   2       10.35       22.72     24.46 o 
  -5   6   2       61.51       61.78     12.24 o 
  -4   6   2        0.03       -5.88      7.03 o 
  -3   6   2        8.16       11.69      7.58 o 
  -2   6   2       17.91       24.46      5.88 o 
  -1   6   2       44.90       44.87      7.73 o 
   0   6   2        0.94        1.15      3.91 o 
   1   6   2       35.11       31.64      5.90 o 
   2   6   2        0.82        7.88      5.20 o 
   3   6   2        1.71        2.23      4.03 o 
   4   6   2        0.00        5.14      5.64 o 
   5   6   2        0.06        4.73      6.68 o 
   6   6   2        1.53       -0.81      5.61 o 
  -3   7   2        5.54        2.72      7.98 o 
  -2   7   2        0.97        6.33      5.90 o 
  -1   7   2        0.06       -2.00      4.46 o 
   0   7   2       28.06       24.57      6.49 o 
   1   7   2        7.39        4.93      6.42 o 
   2   7   2        7.20       -0.16      6.32 o 
   3   7   2        1.82       -2.61      8.79 o 
  -9   1   3      153.22      145.11     11.77 o 
  -8   1   3        1.18        3.23      3.41 o 
  -7   1   3       25.30       38.20      4.38 o 
  -6   1   3       26.01       26.27      4.40 o 
  -5   1   3       29.49       45.28      3.74 o 
  -4   1   3      562.68      541.44      9.34 o 
  -3   1   3      492.47      492.19      7.64 o 
  -2   1   3     6546.19     6368.65     39.87 o 
  -1   1   3     3709.01     3481.16     22.76 o 
   0   1   3     3927.60     3600.33     16.91 o 
   1   1   3     3772.16     3429.39     26.18 o 
   2   1   3      585.49      558.32      8.29 o 
   3   1   3       70.92       69.29      2.39 o 
   4   1   3     1081.10     1052.45     11.43 o 
   5   1   3      165.80      158.48      5.99 o 
   6   1   3      242.45      231.17      7.87 o 
   7   1   3       34.28       36.35      5.47 o 
   8   1   3       27.04       12.65      4.76 o 
   9   1   3        0.21       -6.55      7.91 o 
  -9   2   3       73.06       55.84      8.94 o 
  -8   2   3        3.19        2.03      5.46 o 
  -7   2   3      143.02      144.08      8.26 o 
  -6   2   3      282.90      287.18      8.00 o 
  -5   2   3       12.45       14.15      2.68 o 
  -4   2   3     3143.90     3191.54     37.46 o 
  -3   2   3       61.07       55.64      3.67 o 
  -2   2   3     5169.96     5450.94     46.39 o 
  -1   2   3      471.25      436.19      5.24 o 
   0   2   3       42.63       35.14      1.65 o 
   1   2   3       13.14       13.68      1.77 o 
   2   2   3      650.40      652.07      6.60 o 
   3   2   3      367.98      358.42      5.14 o 
   4   2   3        4.93        6.53      2.55 o 
   5   2   3        0.81        9.12      4.07 o 
   6   2   3       29.62       34.70      6.78 o 
   7   2   3      151.23      164.14     10.59 o 
   8   2   3        3.64        4.30      5.30 o 
   9   2   3       27.56       33.05     12.58 o 
  -9   3   3        8.13       12.97      8.41 o 
  -8   3   3        0.36       -3.67      6.43 o 
  -7   3   3       81.83       90.84      7.96 o 
  -6   3   3       16.56       14.57      3.35 o 
  -5   3   3      156.18      161.38      6.91 o 
  -4   3   3        0.23       -0.26      2.04 o 
  -3   3   3        9.22       12.18      2.00 o 
  -2   3   3     1193.40     1278.76     14.79 o 
  -1   3   3       23.77       25.02      1.63 o 
   0   3   3     1359.94     1487.75     18.46 o 
   1   3   3        0.21        0.22      1.35 o 
   2   3   3       53.43       48.08      2.63 o 
   3   3   3      417.82      375.94      9.41 o 
   4   3   3      245.06      217.09      7.74 o 
   5   3   3      969.54      976.80     21.28 o 
   6   3   3       14.79       19.57      7.77 o 
   7   3   3      209.22      212.86     17.81 o 
   8   3   3        1.90        3.92      7.57 o 
   9   3   3        0.85       -5.88      9.26 o 
  -8   4   3       14.07       11.41      9.11 o 
  -7   4   3        4.28        2.06      6.37 o 
  -6   4   3        6.82        6.26      5.02 o 
  -5   4   3      175.73      155.28      6.65 o 
  -4   4   3       93.91       94.75      7.19 o 
  -3   4   3      289.36      264.53      6.77 o 
  -2   4   3      456.27      467.30      8.14 o 
  -1   4   3        0.52        0.93      2.38 o 
   0   4   3       18.52       21.27      1.73 o 
   1   4   3        0.00        3.85      2.94 o 
   2   4   3       73.54       72.99      6.99 o 
   3   4   3      104.72      111.88      6.62 o 
   4   4   3       25.40       27.49      4.75 o 
   5   4   3       17.26       14.02      6.95 o 
   6   4   3       14.71       14.21      6.78 o 
   7   4   3       34.11       51.87     12.29 o 
   8   4   3       26.59       16.65      8.98 o 
  -7   5   3       34.98       27.11     10.21 o 
  -6   5   3       23.48       22.84     10.07 o 
  -5   5   3       20.93       32.15      7.11 o 
  -4   5   3      122.12      135.32      7.27 o 
  -3   5   3      114.93      127.86     10.76 o 
  -2   5   3       65.02       61.24      4.52 o 
  -1   5   3      262.42      270.73     10.37 o 
   0   5   3        0.69        3.59      2.81 o 
   1   5   3       15.60       17.88      3.35 o 
   2   5   3        0.04       -1.00      2.60 o 
   3   5   3        1.83       12.51      6.02 o 
   4   5   3        2.70       -0.61      3.30 o 
   5   5   3       12.49       12.32      6.85 o 
   6   5   3        0.29        2.55      5.30 o 
   7   5   3        4.58        2.88      7.43 o 
  -6   6   3       12.90       26.32     24.56 o 
  -5   6   3        3.62       -8.02      8.02 o 
  -4   6   3        9.17        2.42      7.66 o 
  -3   6   3        8.02        5.26      5.18 o 
  -2   6   3        2.57        7.46      4.82 o 
  -1   6   3       33.57       38.41      5.99 o 
   0   6   3        4.08        1.94      3.82 o 
   1   6   3       59.68       72.85      7.51 o 
   2   6   3        0.07        6.31      4.32 o 
   3   6   3        0.88        5.61      5.14 o 
   4   6   3        1.62        1.85      5.03 o 
   5   6   3       21.76       31.12      8.79 o 
  -3   7   3       13.62       24.37      9.35 o 
  -2   7   3        4.16        7.56      5.65 o 
  -1   7   3        6.79       40.49     17.92 o 
   0   7   3       12.04        9.59      5.43 o 
   1   7   3       32.94       33.57     13.77 o 
   2   7   3        0.43        8.43      8.70 o 
   3   7   3       79.88       85.21     15.50 o 
  -9   0   4        9.84        2.58      7.02 o 
  -8   0   4        3.56        2.80      4.72 o 
  -7   0   4       93.29       84.44      6.84 o 
  -6   0   4       17.72       22.86      4.31 o 
  -5   0   4        7.54       11.02      3.07 o 
  -4   0   4       30.18       29.60      2.88 o 
  -3   0   4      362.95      320.49      6.16 o 
  -2   0   4      107.93      110.65      4.32 o 
  -1   0   4     1753.76     1714.19     14.30 o 
   0   0   4      298.50      269.17      4.64 o 
   1   0   4     4210.59     3854.15     22.81 o 
   2   0   4     1622.73     1600.57     16.09 o 
   3   0   4      113.19      106.27      3.13 o 
   4   0   4      327.24      331.02      8.68 o 
   5   0   4      376.01      384.69      9.95 o 
   6   0   4        4.32        6.35      2.82 o 
   7   0   4        1.63       -2.13      2.64 o 
   8   0   4        1.61        1.97      8.84 o 
   9   0   4       10.47       24.41     15.56 o 
  -9   1   4       49.18       57.27      8.52 o 
  -8   1   4       41.67       36.84      4.12 o 
  -7   1   4       59.51       67.69      8.77 o 
  -6   1   4        1.53        0.24      1.87 o 
  -5   1   4      102.39      117.38      5.90 o 
  -4   1   4      453.44      465.53      7.51 o 
  -3   1   4     2742.26     2813.65     28.87 o 
  -2   1   4     1355.57     1284.61     11.13 o 
  -1   1   4     7215.36     7026.56     37.93 o 
   0   1   4      495.21      438.13      9.12 o 
   1   1   4       16.44       14.09      0.56 o 
   2   1   4      211.28      192.36      5.34 o 
   3   1   4     1132.69     1091.77     13.26 o 
   4   1   4       37.10       49.33      3.17 o 
   5   1   4        3.04        2.21      1.45 o 
   6   1   4        1.71        2.16      4.31 o 
   7   1   4       51.36       46.86      5.81 o 
   8   1   4        1.56       -2.05      6.24 o 
   9   1   4        0.32        5.67      7.91 o 
  -9   2   4       20.22       11.04      7.84 o 
  -8   2   4        3.64        0.66      3.96 o 
  -7   2   4      143.54      164.94     18.14 o 
  -6   2   4       20.23       28.77      3.39 o 
  -5   2   4        1.85        8.04      4.13 o 
  -4   2   4       65.75       64.73      5.78 o 
  -3   2   4      587.64      555.49     12.46 o 
  -2   2   4       94.48       79.00      4.42 o 
  -1   2   4       14.00       11.90      1.34 o 
   0   2   4      413.00      398.72      4.46 o 
   1   2   4      419.06      398.13      6.03 o 
   2   2   4      341.45      378.60      4.51 o 
   3   2   4      120.08      102.64      3.79 o 
   4   2   4       98.19      105.87      5.44 o 
   5   2   4      213.16      213.64      7.30 o 
   6   2   4       58.67       63.46      5.70 o 
   7   2   4        8.98       21.21      5.94 o 
   8   2   4       27.86       30.31     12.55 o 
   9   2   4       34.89       12.79     10.23 o 
  -9   3   4        0.00       -1.14      6.78 o 
  -8   3   4        1.40        7.37      9.58 o 
  -7   3   4      167.33      143.56      9.30 o 
  -6   3   4        0.04        3.80      2.60 o 
  -5   3   4      967.14      890.38     18.43 o 
  -4   3   4        1.46        7.35      4.75 o 
  -3   3   4      416.84      412.68      7.43 o 
  -2   3   4      137.35      143.66      3.75 o 
  -1   3   4       41.11       32.04      2.43 o 
   0   3   4      276.11      287.93      5.15 o 
   1   3   4        0.01        0.13      1.35 o 
   2   3   4      294.86      319.76      6.55 o 
   3   3   4       52.89       46.14      3.14 o 
   4   3   4      316.11      312.19      7.92 o 
   5   3   4       77.01       82.60      5.84 o 
   6   3   4      179.74      180.57      9.28 o 
   7   3   4      102.15      104.23     12.55 o 
   8   3   4        2.54       -2.47      5.47 o 
   9   3   4        0.01       -2.15      8.29 o 
  -8   4   4        3.46        9.95     12.43 o 
  -7   4   4        0.75        0.04      5.16 o 
  -6   4   4       24.60       23.26      8.39 o 
  -5   4   4       75.97       77.02      9.76 o 
  -4   4   4        5.37       15.74      2.59 o 
  -3   4   4      315.02      306.59      7.13 o 
  -2   4   4       18.49       18.10      2.06 o 
  -1   4   4        6.30       13.18      2.26 o 
   0   4   4       87.90       86.25      3.96 o 
   1   4   4      155.54      164.48      5.51 o 
   2   4   4      241.66      238.89      9.02 o 
   3   4   4        1.05        5.46      4.03 o 
   4   4   4      195.78      181.67      8.78 o 
   5   4   4       31.00       49.83     10.16 o 
   6   4   4        8.61       11.71      6.69 o 
   7   4   4        2.87       -5.47      8.24 o 
   8   4   4       14.25       13.14      7.89 o 
  -7   5   4        4.04        7.01      9.01 o 
  -6   5   4        0.01       -3.84      4.85 o 
  -5   5   4        2.63       14.63      5.67 o 
  -4   5   4       15.39       25.98      6.90 o 
  -3   5   4       99.64       87.27      6.03 o 
  -2   5   4        5.79        2.75      3.30 o 
  -1   5   4      260.36      253.82      8.00 o 
   0   5   4        0.08        4.10      5.29 o 
   1   5   4       26.54       29.84      3.88 o 
   2   5   4       11.27       12.63      4.57 o 
   3   5   4        6.93        8.63      3.11 o 
   4   5   4       10.02       12.91      5.20 o 
   5   5   4        0.00       -3.77      5.80 o 
   6   5   4        0.08       -3.10      6.44 o 
   7   5   4        0.46       -5.85      8.57 o 
  -6   6   4        6.65        8.91     12.71 o 
  -5   6   4        2.61        6.54      8.85 o 
  -4   6   4        0.87       13.81      9.48 o 
  -3   6   4       13.48        7.25      5.32 o 
  -2   6   4       42.37       47.51      7.58 o 
  -1   6   4      171.06      150.82      9.95 o 
   0   6   4       55.62       63.56      7.20 o 
   1   6   4      121.84      128.28      9.77 o 
   2   6   4       16.24       20.86      5.14 o 
   3   6   4        0.27       -2.58      4.99 o 
   4   6   4       19.01       15.84      6.53 o 
   5   6   4       25.60       16.45      8.61 o 
  -3   7   4        0.62        1.10      6.16 o 
  -2   7   4        0.00        0.16      4.05 o 
  -1   7   4       12.96        9.94      5.64 o 
   0   7   4       22.54       27.26     11.03 o 
   1   7   4       51.99       57.97      8.47 o 
   2   7   4        4.90       -0.77      5.84 o 
   3   7   4       16.39       23.62     11.77 o 
  -9   1   5       55.92       44.96      7.57 o 
  -8   1   5       14.97       18.20      5.15 o 
  -7   1   5        0.67        1.60      3.01 o 
  -6   1   5      149.14      150.21      5.61 o 
  -5   1   5      143.51      170.32      7.96 o 
  -4   1   5      110.84      122.80      3.68 o 
  -3   1   5       13.88       18.31      1.57 o 
  -2   1   5       12.26       12.48      1.20 o 
  -1   1   5      220.97      229.53      3.28 o 
   0   1   5      133.37      120.11      5.27 o 
   1   1   5      102.48      102.08      2.55 o 
   2   1   5      893.57      877.94     12.11 o 
   3   1   5      240.56      226.72      4.90 o 
   4   1   5      614.06      644.45     12.34 o 
   5   1   5        0.06       -1.70      2.01 o 
   6   1   5      105.78      109.16      5.90 o 
   7   1   5        6.98       15.17      6.48 o 
   8   1   5        5.86       13.07      8.26 o 
   9   1   5        0.69        3.71      9.32 o 
  -9   2   5       54.76       35.81      9.57 o 
  -8   2   5        0.61        8.92      4.87 o 
  -7   2   5       31.19       34.27      4.30 o 
  -6   2   5      131.77      133.38      6.81 o 
  -5   2   5      597.49      557.38     23.98 o 
  -4   2   5      371.85      390.67      7.63 o 
  -3   2   5     3916.51     4123.68     37.32 o 
  -2   2   5      185.52      204.65      3.99 o 
  -1   2   5     1926.96     2013.54     29.44 o 
   0   2   5      323.24      314.67      5.55 o 
   1   2   5        0.29        0.89      0.32 o 
   2   2   5      253.36      271.92      4.17 o 
   3   2   5        8.97       15.84      2.09 o 
   4   2   5        2.69        7.80      2.12 o 
   5   2   5        0.21        9.52      5.60 o 
   6   2   5       56.99       62.58      7.60 o 
   7   2   5       16.11       15.14      6.61 o 
   8   2   5        8.18        6.58      5.35 o 
   9   2   5        8.23       25.22     18.44 o 
  -9   3   5        0.43        5.71      8.00 o 
  -8   3   5        2.67        3.72      5.17 o 
  -7   3   5      170.11      179.93     10.18 o 
  -6   3   5        0.23       -3.10      3.10 o 
  -5   3   5      815.90      821.09     16.82 o 
  -4   3   5        3.75        5.03      2.42 o 
  -3   3   5      286.36      288.17      7.13 o 
  -2   3   5       46.30       47.43      2.38 o 
  -1   3   5        2.96        2.16      1.14 o 
   0   3   5      175.39      171.83      4.88 o 
   1   3   5       78.91       84.13      4.12 o 
   2   3   5       25.20       21.07      2.01 o 
   3   3   5       50.99       39.55      4.22 o 
   4   3   5      143.99      141.20      5.55 o 
   5   3   5       18.04       23.70      3.92 o 
   6   3   5       11.85       26.59      4.24 o 
   7   3   5       13.49       18.41      6.63 o 
   8   3   5        7.35        1.89      4.82 o 
  -8   4   5        1.99       -4.39      7.12 o 
  -7   4   5        4.47        2.09      6.32 o 
  -6   4   5       34.20       30.56      5.03 o 
  -5   4   5       92.44       88.33      4.91 o 
  -4   4   5      203.57      194.57      8.19 o 
  -3   4   5      369.81      354.86     10.36 o 
  -2   4   5      233.82      238.32      5.77 o 
  -1   4   5        4.30        9.52      1.79 o 
   0   4   5        3.57        3.71      2.04 o 
   1   4   5      243.34      244.99      7.13 o 
   2   4   5      189.70      233.27     36.94 o 
   3   4   5      252.05      221.96      7.91 o 
   4   4   5       77.31       88.12      7.03 o 
   5   4   5      178.47      166.28     17.66 o 
   6   4   5       21.62       31.19      6.91 o 
   7   4   5       64.29       65.18     11.42 o 
   8   4   5        9.66        3.45      6.75 o 
  -7   5   5        5.33       12.89     10.92 o 
  -6   5   5        3.88        9.94      8.41 o 
  -5   5   5       21.93       20.13      4.92 o 
  -4   5   5        7.01        1.23      3.09 o 
  -3   5   5        2.37        6.80      3.46 o 
  -2   5   5      118.50      118.84      5.88 o 
  -1   5   5       48.39       53.43      4.44 o 
   0   5   5       96.96       93.07      5.16 o 
   1   5   5        9.09       16.03      3.36 o 
   2   5   5        0.01        0.12      2.10 o 
   3   5   5        0.00        1.74      2.57 o 
   4   5   5       10.09        2.83      5.13 o 
   5   5   5        3.78        2.18      5.10 o 
   6   5   5        5.55        7.54      5.62 o 
   7   5   5       16.11       31.78     12.11 o 
  -6   6   5        0.03       -5.66     12.99 o 
  -5   6   5        5.78        0.02      5.58 o 
  -4   6   5        3.77       -1.46      4.64 o 
  -3   6   5        3.05        0.01      6.46 o 
  -2   6   5       81.24       69.78      9.15 o 
  -1   6   5       22.41       25.30      5.76 o 
   0   6   5      196.58      201.59     10.90 o 
   1   6   5       31.88       39.51      6.27 o 
   2   6   5       68.78       66.97      5.66 o 
   3   6   5        8.14       20.92      7.06 o 
   4   6   5        0.38       -0.78      4.43 o 
   5   6   5        1.51       -0.56      5.90 o 
  -3   7   5       13.29       11.37      6.78 o 
  -2   7   5        1.94        9.43      9.16 o 
  -1   7   5       19.58       21.35     10.25 o 
   0   7   5        2.18        1.47      6.23 o 
   1   7   5        0.12        4.87      4.99 o 
   2   7   5        5.85        1.56      7.05 o 
   3   7   5        8.55        9.00     10.00 o 
  -8   0   6        1.35       -0.23      3.96 o 
  -7   0   6      351.44      354.90     15.60 o 
  -6   0   6      120.45      132.32      6.88 o 
  -5   0   6      582.35      596.47     13.99 o 
  -4   0   6      165.83      151.22      4.99 o 
  -3   0   6       92.73       79.94      3.53 o 
  -2   0   6      180.11      166.85      3.26 o 
  -1   0   6      190.25      166.50     10.10 o 
   0   0   6      522.80      467.48     16.81 o 
   1   0   6       10.97        8.60      1.29 o 
   2   0   6     3021.03     2807.00     43.26 o 
   3   0   6     1581.21     1561.78     19.51 o 
   4   0   6      701.45      672.04     13.59 o 
   5   0   6     1688.16     1786.86     32.38 o 
   6   0   6       12.55       18.58      7.64 o 
   7   0   6      110.55      105.56     10.64 o 
   8   0   6        0.94       -2.07      9.45 o 
   9   0   6        7.95       28.55     14.05 o 
  -9   1   6       85.09       71.98     11.70 o 
  -8   1   6        6.39        9.71      3.69 o 
  -7   1   6       75.80       89.98      6.97 o 
  -6   1   6      151.94      156.03      5.75 o 
  -5   1   6      152.23      162.63      4.86 o 
  -4   1   6      992.13     1062.61     17.06 o 
  -3   1   6      285.30      281.06      4.52 o 
  -2   1   6      304.54      317.65      4.55 o 
  -1   1   6       64.67       59.77      1.71 o 
   0   1   6     1949.49     1906.38     15.15 o 
   1   1   6     1150.69     1119.04      9.00 o 
   2   1   6      916.00      930.93     12.91 o 
   3   1   6     2671.52     2793.99     30.05 o 
   4   1   6       15.32       22.71      2.50 o 
   5   1   6      134.34      134.44      5.82 o 
   6   1   6       17.50       22.89      4.70 o 
   7   1   6      116.99      116.69      8.21 o 
   8   1   6        0.27       -0.77      6.02 o 
   9   1   6       18.27       20.83     10.17 o 
  -9   2   6        0.00        4.23      6.80 o 
  -8   2   6       54.20       43.09      6.71 o 
  -7   2   6       71.15       81.64      6.67 o 
  -6   2   6      267.22      277.19      8.07 o 
  -5   2   6        1.74        7.58      2.63 o 
  -4   2   6      493.46      479.77      8.55 o 
  -3   2   6      865.96      893.40     11.85 o 
  -2   2   6       12.30       12.62      1.61 o 
  -1   2   6      332.48      350.88      6.03 o 
   0   2   6      122.70      118.93      3.54 o 
   1   2   6     1242.20     1221.09      9.89 o 
   2   2   6       49.36       54.13      2.11 o 
   3   2   6      452.61      483.67      8.33 o 
   4   2   6       21.75       31.81      2.92 o 
   5   2   6       27.95       27.17      3.72 o 
   6   2   6       27.04       35.71      4.86 o 
   7   2   6        0.21        0.51      3.64 o 
   8   2   6       23.30       16.30      7.95 o 
   9   2   6       52.11       41.17     33.78 o 
  -9   3   6        3.61        7.68     11.93 o 
  -8   3   6       38.61       47.75     13.69 o 
  -7   3   6        3.69       -2.21      5.22 o 
  -6   3   6       69.28       66.85      5.43 o 
  -5   3   6      256.03      258.64      7.83 o 
  -4   3   6        8.73       22.33      2.89 o 
  -3   3   6       96.01      100.98      4.62 o 
  -2   3   6      126.25      124.12      4.34 o 
  -1   3   6      708.78      716.89     10.67 o 
   0   3   6       83.80       78.07      3.95 o 
   1   3   6      529.82      553.13     11.72 o 
   2   3   6        4.62        5.01      1.62 o 
   3   3   6      180.94      163.42      7.27 o 
   4   3   6       51.08       47.84      3.48 o 
   5   3   6      230.06      221.09      7.56 o 
   6   3   6        0.22        0.73      3.13 o 
   7   3   6        3.74       19.04      6.64 o 
   8   3   6        0.07        5.75     13.21 o 
  -8   4   6       12.09       18.90     10.92 o 
  -7   4   6        0.15        4.43      5.54 o 
  -6   4   6       33.11       10.84      5.11 o 
  -5   4   6       14.63       13.26      2.90 o 
  -4   4   6       20.53       26.32      3.26 o 
  -3   4   6      312.98      306.05      7.54 o 
  -2   4   6        9.51        3.31      2.54 o 
  -1   4   6      103.22      105.96      4.96 o 
   0   4   6       48.98       42.95      4.09 o 
   1   4   6      437.84      418.35      9.55 o 
   2   4   6       22.15       35.32      4.16 o 
   3   4   6      610.56      560.18     16.05 o 
   4   4   6       41.99       43.27      6.07 o 
   5   4   6       38.13       47.45      6.52 o 
   6   4   6       75.61       89.89     20.16 o 
   7   4   6        6.73        9.91      8.41 o 
   8   4   6        3.30       13.69      9.98 o 
  -7   5   6        0.83        1.89      6.82 o 
  -6   5   6        5.43       -1.01      6.23 o 
  -5   5   6       52.99       47.24      6.73 o 
  -4   5   6       23.78       39.08      4.86 o 
  -3   5   6       23.69       29.88      4.31 o 
  -2   5   6        9.06       17.71      5.06 o 
  -1   5   6      105.45      104.06      7.50 o 
   0   5   6        6.22        8.53      4.30 o 
   1   5   6      239.44      232.46      8.09 o 
   2   5   6        0.00        8.89      5.72 o 
   3   5   6       54.77       56.04      7.84 o 
   4   5   6       10.55       17.11      7.27 o 
   5   5   6        1.34        7.88      8.05 o 
   6   5   6        0.06       -6.64      8.34 o 
   7   5   6        0.59       -1.00      7.92 o 
  -5   6   6        8.12        8.03      9.11 o 
  -4   6   6       43.03       34.42      6.57 o 
  -3   6   6        0.49        5.87      4.97 o 
  -2   6   6        3.06       12.42      6.23 o 
  -1   6   6        2.13       -1.96      3.50 o 
   0   6   6       14.39       18.75      5.65 o 
   1   6   6        6.54        9.72      5.64 o 
   2   6   6       14.28       29.50      7.03 o 
   3   6   6        0.21       -5.07      5.32 o 
   4   6   6       18.99       29.31      8.11 o 
   5   6   6        3.02        2.57      6.37 o 
  -3   7   6        0.38       -2.29      6.90 o 
  -2   7   6        0.15        3.66      7.46 o 
  -1   7   6        0.50        0.99      4.82 o 
   0   7   6       24.60       25.88      8.81 o 
   1   7   6        1.80        8.49      7.13 o 
   2   7   6       64.14       54.03     10.74 o 
   3   7   6        1.76       11.36     13.37 o 
  -9   1   7        1.08        2.83      9.20 o 
  -8   1   7       16.45       18.43      4.59 o 
  -7   1   7        9.20       12.50      3.28 o 
  -6   1   7       68.76       69.48      4.02 o 
  -5   1   7        1.68        1.32      2.04 o 
  -4   1   7      133.12      137.13      3.61 o 
  -3   1   7       24.18       25.29      1.71 o 
  -2   1   7      650.25      638.11      6.67 o 
  -1   1   7        0.92        0.73      0.67 o 
   0   1   7     1451.84     1443.82     19.33 o 
   1   1   7        0.28       -0.41      0.76 o 
   2   1   7      336.85      379.75      4.38 o 
   3   1   7       16.96       75.81      6.92 o 
   4   1   7       10.53       20.43      3.23 o 
   5   1   7       70.87       71.51      4.74 o 
   6   1   7        0.31        6.88      3.31 o 
   7   1   7       36.10       37.82      5.79 o 
   8   1   7        0.79        2.96      6.99 o 
   9   1   7        5.85       11.47     16.25 o 
  -9   2   7       37.98       64.28     16.52 o 
  -8   2   7        7.13        6.46      4.65 o 
  -7   2   7       73.74       71.78      4.76 o 
  -6   2   7       79.93       75.40      4.55 o 
  -5   2   7       59.28       54.88      3.67 o 
  -4   2   7       30.43       35.59      4.21 o 
  -3   2   7       23.08       31.30      2.35 o 
  -2   2   7      150.29      149.86      3.54 o 
  -1   2   7      186.78      199.06      6.14 o 
   0   2   7       89.68       97.64      2.32 o 
   1   2   7       52.87       58.23      1.68 o 
   2   2   7        4.37        5.23      1.92 o 
   3   2   7       65.51       76.38      6.59 o 
   4   2   7        8.74       11.86      2.29 o 
   5   2   7        4.93       11.26      3.65 o 
   6   2   7        0.03        3.15      7.02 o 
   7   2   7        2.06        5.39      3.70 o 
   8   2   7       12.29       13.97     12.23 o 
   9   2   7        2.49        0.43      5.96 o 
  -9   3   7        1.99        2.23      7.09 o 
  -8   3   7        1.63       13.32      7.28 o 
  -7   3   7       16.79        8.52      4.02 o 
  -6   3   7        4.09        4.42      3.15 o 
  -5   3   7       38.87       40.48      3.93 o 
  -4   3   7       15.62       20.90      2.83 o 
  -3   3   7      100.00      109.40      4.13 o 
  -2   3   7      224.77      231.45      5.13 o 
  -1   3   7      131.53      136.51      4.02 o 
   0   3   7      157.71      162.05      3.24 o 
   1   3   7       15.98       23.37      2.83 o 
   2   3   7      107.37      107.27      3.74 o 
   3   3   7       72.57       58.34      5.89 o 
   4   3   7      119.11      129.32      5.35 o 
   5   3   7       16.96       24.14      9.02 o 
   6   3   7        0.02        2.18      6.22 o 
   7   3   7        3.23        5.85      5.10 o 
   8   3   7        3.18        8.96      6.79 o 
  -8   4   7        0.04        5.91     10.76 o 
  -7   4   7       47.41       29.74      6.55 o 
  -6   4   7        3.78        4.89      3.24 o 
  -5   4   7      103.96       86.69      5.99 o 
  -4   4   7      151.92      143.43      5.54 o 
  -3   4   7       49.24       52.17      3.63 o 
  -2   4   7      219.07      231.05      6.24 o 
  -1   4   7       55.66       61.33      3.61 o 
   0   4   7       23.49       26.20      4.15 o 
   1   4   7      211.92      202.17      6.78 o 
   2   4   7      115.07      100.78      5.06 o 
   3   4   7      105.88       97.52     10.18 o 
   4   4   7      468.53      449.78     18.17 o 
   5   4   7       57.19       56.85      8.33 o 
   6   4   7      121.93      124.39     10.52 o 
   7   4   7        5.25        7.22      6.39 o 
   8   4   7        4.36       12.32      7.47 o 
  -7   5   7        0.59        6.32     11.72 o 
  -6   5   7        0.55        6.57      6.19 o 
  -5   5   7       17.92       17.21      5.07 o 
  -4   5   7        8.50        9.18      3.82 o 
  -3   5   7      120.88      118.05      7.19 o 
  -2   5   7       80.90       69.87      3.98 o 
  -1   5   7       90.16       89.34      5.78 o 
   0   5   7       15.43       12.72      3.63 o 
   1   5   7        1.02        5.85      5.35 o 
   2   5   7      523.07      545.06     16.67 o 
   3   5   7        0.92       -0.74      3.85 o 
   4   5   7      237.87      218.91     14.35 o 
   5   5   7        4.31        4.37      6.13 o 
   6   5   7        0.02       -0.91      7.12 o 
   7   5   7       14.95       20.64     11.49 o 
  -5   6   7        1.37       -4.55      7.19 o 
  -4   6   7        1.11       -0.65      4.15 o 
  -3   6   7        3.11        6.01      5.84 o 
  -2   6   7       36.27       32.77      6.37 o 
  -1   6   7       10.98        6.44      4.70 o 
   0   6   7      284.59      275.36     13.30 o 
   1   6   7        1.70        1.62      4.03 o 
   2   6   7       77.53       68.14      6.02 o 
   3   6   7       24.38       29.41      7.66 o 
   4   6   7       37.23       35.36      8.69 o 
   5   6   7        6.75        5.82      5.91 o 
  -3   7   7        1.50        0.03      5.94 o 
  -2   7   7        1.60        4.15      5.51 o 
  -1   7   7        1.79        5.34      5.54 o 
   0   7   7        0.03       -1.28      5.49 o 
   1   7   7        7.36       23.75     11.91 o 
   2   7   7       21.09       28.90     13.16 o 
  -9   0   8       20.84       30.12     11.62 o 
  -8   0   8       70.58       81.25      9.33 o 
  -7   0   8      859.79      830.61     25.74 o 
  -6   0   8        2.42        0.08      2.22 o 
  -5   0   8     1951.61     2006.60     32.88 o 
  -4   0   8       30.94       27.14      2.48 o 
  -3   0   8       15.38       28.38      6.37 o 
  -2   0   8      522.64      479.23     11.52 o 
  -1   0   8      947.39      839.37     16.99 o 
   0   0   8     2019.84     2003.82     27.18 o 
   1   0   8       77.68       72.81      2.86 o 
   2   0   8       91.50      100.21      6.50 o 
   3   0   8       12.60       14.96      2.17 o 
   4   0   8        1.58        5.59      3.26 o 
   5   0   8       74.72       98.84      9.72 o 
   6   0   8       52.52       53.62     13.14 o 
   7   0   8        5.77        4.75      7.33 o 
   8   0   8       19.36        9.80     10.21 o 
   9   0   8        5.18       -2.02     11.98 o 
  -9   1   8       29.71       20.52     12.73 o 
  -8   1   8        0.52        3.23      2.86 o 
  -7   1   8       24.01       27.37      3.40 o 
  -6   1   8        2.58        5.53      2.44 o 
  -5   1   8      255.84      259.70      5.85 o 
  -4   1   8      157.99      160.49      3.88 o 
  -3   1   8      659.04      686.18     10.69 o 
  -2   1   8      476.13      458.87      5.22 o 
  -1   1   8      788.62      748.36      8.06 o 
   0   1   8      272.64      250.21      4.10 o 
   1   1   8     1348.28     1310.32     11.62 o 
   2   1   8      554.27      585.45      6.85 o 
   3   1   8        9.18       14.26      2.04 o 
   4   1   8        0.47        2.86      1.86 o 
   5   1   8        4.54        6.08      2.45 o 
   6   1   8       32.83       26.21      3.94 o 
   7   1   8        2.72        1.57      3.41 o 
   8   1   8        0.01        7.87      8.31 o 
   9   1   8        3.42        6.13      8.13 o 
  -9   2   8        2.77       -9.40     11.77 o 
  -8   2   8        4.07        5.11      4.52 o 
  -7   2   8       30.37       29.57      4.06 o 
  -6   2   8       38.05       40.40      3.72 o 
  -5   2   8      123.89      120.54      4.78 o 
  -4   2   8       35.52       32.17      2.79 o 
  -3   2   8      102.61      108.77      3.48 o 
  -2   2   8      175.01      186.05      4.10 o 
  -1   2   8     1162.31     1160.33     13.86 o 
   0   2   8      332.32      306.50      4.66 o 
   1   2   8      504.84      555.38      6.68 o 
   2   2   8        0.80        3.80      1.79 o 
   3   2   8      176.41      172.94      6.02 o 
   4   2   8        7.21       11.94      2.78 o 
   5   2   8       48.27       49.00      6.55 o 
   6   2   8        0.49       -0.21      3.39 o 
   7   2   8        8.46        4.86      3.79 o 
   8   2   8       11.16        3.95      5.43 o 
   9   2   8       34.75       16.29     19.13 o 
  -9   3   8        1.95        1.52      7.34 o 
  -8   3   8        1.00        0.15      4.23 o 
  -7   3   8       83.75       72.00      6.72 o 
  -6   3   8        2.16        1.38      2.67 o 
  -5   3   8       95.94       95.56      5.11 o 
  -4   3   8        0.25       -1.33      1.97 o 
  -3   3   8        8.50       18.93      3.31 o 
  -2   3   8       28.90       33.92      3.39 o 
  -1   3   8       48.15       55.62      2.52 o 
   0   3   8      234.38      240.50      4.25 o 
   1   3   8      161.61      167.04      5.76 o 
   2   3   8       62.26       55.35      3.26 o 
   3   3   8      148.60      155.06      7.04 o 
   4   3   8       17.49       25.61      6.82 o 
   5   3   8       96.46       95.06      6.46 o 
   6   3   8        2.87        1.52      4.61 o 
   7   3   8       22.78       29.33      7.29 o 
   8   3   8       25.16       16.12      7.18 o 
  -8   4   8        1.24        3.34      9.80 o 
  -7   4   8       49.95       57.86     10.65 o 
  -6   4   8       20.14       22.28      4.85 o 
  -5   4   8        2.16        3.31      3.20 o 
  -4   4   8       96.87       92.59      5.74 o 
  -3   4   8        7.01       11.31      2.89 o 
  -2   4   8       88.85       97.95      5.30 o 
  -1   4   8        1.23        3.68      3.09 o 
   0   4   8        0.44        7.83      5.51 o 
   1   4   8        0.32       -3.57      3.57 o 
   2   4   8        1.19       10.30      5.39 o 
   3   4   8        0.04        7.41      8.16 o 
   4   4   8        5.43       67.67     37.10 o 
   5   4   8        0.01        7.10      6.56 o 
   6   4   8       49.73       50.92     12.55 o 
   7   4   8        0.13        6.78      6.18 o 
   8   4   8       17.15       14.07      8.77 o 
  -7   5   8        0.74        7.51      8.78 o 
  -6   5   8       14.47        3.55      7.25 o 
  -5   5   8        2.24        5.73      4.45 o 
  -4   5   8       34.66       49.43      5.54 o 
  -3   5   8       78.99       74.87      5.73 o 
  -2   5   8       24.45       29.04      4.65 o 
  -1   5   8      147.14      150.71      7.91 o 
   0   5   8       29.92       54.86     14.76 o 
   1   5   8      105.04      109.59      6.31 o 
   2   5   8      149.58      142.50      8.86 o 
   3   5   8       30.12       27.15      5.80 o 
   4   5   8       21.05       35.46      8.67 o 
   5   5   8        0.73       -1.28      4.21 o 
   6   5   8        0.29       -0.58      9.55 o 
  -5   6   8        0.26       -2.86      6.91 o 
  -4   6   8        0.20        3.19      4.72 o 
  -3   6   8        1.65        3.11      4.83 o 
  -2   6   8       11.99       11.88      6.48 o 
  -1   6   8       27.99       28.49      6.34 o 
   0   6   8       23.79       31.84      6.02 o 
   1   6   8      100.76       90.31      7.65 o 
   2   6   8        0.52        2.92      4.95 o 
   3   6   8       71.03       65.64      7.65 o 
   4   6   8        9.88        8.13     12.54 o 
   5   6   8       11.67        6.35      5.58 o 
  -3   7   8        0.51        0.44      5.88 o 
  -2   7   8       10.83        5.91      5.86 o 
  -1   7   8        3.08        6.36      5.61 o 
   0   7   8       45.66       54.80      7.91 o 
   1   7   8        0.47       -1.26      5.30 o 
   2   7   8       39.37       40.18     12.18 o 
  -9   1   9        7.32        7.73     11.32 o 
  -8   1   9       44.75       46.75      6.51 o 
  -7   1   9       35.37       35.19      3.84 o 
  -6   1   9      150.20      142.05      5.37 o 
  -5   1   9       71.49       75.36      3.13 o 
  -4   1   9      148.06      163.19      3.82 o 
  -3   1   9      242.53      265.57      4.12 o 
  -2   1   9        9.24       13.41      1.42 o 
  -1   1   9      103.72      100.51      2.40 o 
   0   1   9       41.31       44.94      3.28 o 
   1   1   9       32.84       37.43      4.79 o 
   2   1   9       18.30       24.44      1.46 o 
   3   1   9        8.28       14.63      2.04 o 
   4   1   9       13.50       18.01      2.55 o 
   5   1   9        1.48        2.20      2.04 o 
   6   1   9       29.70       34.52      4.32 o 
   7   1   9        2.38       11.93      9.73 o 
   8   1   9       14.01        5.73      7.22 o 
   9   1   9       26.10       18.55     11.04 o 
  -9   2   9       28.16       41.62     11.25 o 
  -8   2   9        1.40        0.87      3.80 o 
  -7   2   9       16.39       16.42      3.43 o 
  -6   2   9        4.93        4.18      2.68 o 
  -5   2   9        0.42        1.88      2.18 o 
  -4   2   9       30.32       39.96      2.89 o 
  -3   2   9       98.02       94.53      3.56 o 
  -2   2   9       27.26       30.86      2.01 o 
  -1   2   9      734.13      762.52     10.46 o 
   0   2   9        0.29       -0.42      1.20 o 
   1   2   9      207.96      227.52      3.98 o 
   2   2   9      125.30      134.81      5.12 o 
   3   2   9        0.08        2.15      3.65 o 
   4   2   9      145.39      123.52      6.55 o 
   5   2   9       31.68       31.68      4.18 o 
   6   2   9        9.65       16.07      5.21 o 
   7   2   9        0.00        5.73      3.88 o 
   8   2   9       11.60       11.38      9.41 o 
   9   2   9       13.12        5.66      9.85 o 
  -9   3   9        2.30        5.66     12.43 o 
  -8   3   9        5.13        2.99      4.91 o 
  -7   3   9       14.99        7.72      6.01 o 
  -6   3   9       75.87       70.24      5.11 o 
  -5   3   9       61.52       67.04      4.50 o 
  -4   3   9       85.29       86.03      4.39 o 
  -3   3   9       20.87       28.55      3.63 o 
  -2   3   9      127.05      171.39     15.30 o 
  -1   3   9       27.43       36.80      2.42 o 
   0   3   9      294.22      307.82      5.45 o 
   1   3   9      165.74      177.58      6.30 o 
   2   3   9       27.44       30.13      3.39 o 
   3   3   9       96.36       96.32     12.01 o 
   4   3   9        2.50       -1.53      2.94 o 
   5   3   9       27.84       27.03      5.13 o 
   6   3   9       17.16       18.00      7.58 o 
   7   3   9       27.23       33.49      7.26 o 
   8   3   9        0.58        5.57      5.96 o 
  -7   4   9       27.06       27.44     11.72 o 
  -6   4   9      240.87      211.40      8.58 o 
  -5   4   9       53.37       60.19      4.57 o 
  -4   4   9       43.54       44.30      3.95 o 
  -3   4   9        4.98        4.43      2.68 o 
  -2   4   9        2.20        5.11      2.24 o 
  -1   4   9       22.85       20.39      2.20 o 
   0   4   9       70.28       76.12      5.14 o 
   1   4   9        0.98        3.13      2.39 o 
   2   4   9       72.91       86.55      9.12 o 
   3   4   9       14.43       19.48      7.25 o 
   4   4   9       25.28       20.22      5.15 o 
   5   4   9       18.81       22.31      5.50 o 
   6   4   9       33.15       38.58     10.38 o 
   7   4   9       59.62       57.81      9.57 o 
  -7   5   9        0.74       -0.56      8.44 o 
  -6   5   9        2.73       -2.38      9.50 o 
  -5   5   9        1.99       -1.36      3.47 o 
  -4   5   9       36.93       36.15      5.06 o 
  -3   5   9        6.13        4.75      2.63 o 
  -2   5   9       30.23       35.92      4.13 o 
  -1   5   9       62.97       55.08      4.90 o 
   0   5   9      150.17      150.31      7.09 o 
   1   5   9      370.16      386.67     22.12 o 
   2   5   9        6.53       27.11     10.01 o 
   3   5   9      112.89      114.81      8.46 o 
   4   5   9       77.95       60.17      7.30 o 
   5   5   9        0.48        2.08      4.75 o 
   6   5   9        0.47       12.68      7.41 o 
  -5   6   9        0.62       -1.31     10.41 o 
  -4   6   9        1.26       -1.63      4.79 o 
  -3   6   9       15.15       18.18      6.05 o 
  -2   6   9       23.89       34.78      6.75 o 
  -1   6   9       91.76       95.58     12.52 o 
   0   6   9       77.67       95.56     16.08 o 
   1   6   9       10.98       12.40      4.86 o 
   2   6   9      230.89      192.77     13.47 o 
   3   6   9       43.47       62.79     10.86 o 
   4   6   9        6.22        6.35      6.24 o 
   5   6   9       30.66       27.64      7.72 o 
  -2   7   9        2.21       -2.17      5.46 o 
  -1   7   9        1.29       -0.41      4.36 o 
   0   7   9        6.00        4.86      5.82 o 
   1   7   9        0.03       -2.44      6.14 o 
   2   7   9       19.66       35.75      9.81 o 
  -9   0  10       17.70        0.30      7.63 o 
  -8   0  10       30.14       33.59      8.97 o 
  -7   0  10        3.18        1.89      4.85 o 
  -6   0  10        5.42        1.95      2.38 o 
  -5   0  10        3.78        3.26      3.20 o 
  -4   0  10      193.44      187.97      5.45 o 
  -3   0  10       48.08       37.90      4.25 o 
  -2   0  10        0.41        7.41      6.65 o 
  -1   0  10      441.69      428.48      6.35 o 
   0   0  10      291.43      300.66      7.87 o 
   1   0  10     2444.73     2530.98     30.22 o 
   2   0  10      894.05      832.13     13.21 o 
   3   0  10      105.40      119.34      8.83 o 
   4   0  10       72.76       68.59      3.45 o 
   5   0  10        8.46       17.31      3.60 o 
   6   0  10      124.20      112.32     10.07 o 
   7   0  10       16.85       42.50     13.74 o 
   8   0  10      147.95      160.74     21.22 o 
   9   0  10       37.22       41.18     19.61 o 
  -9   1  10        0.07       -0.82      6.22 o 
  -8   1  10        0.20       -0.16      3.22 o 
  -7   1  10        5.14        5.19      2.99 o 
  -6   1  10        2.24        4.59      1.82 o 
  -5   1  10       46.89       41.09      2.49 o 
  -4   1  10      253.29      252.13      4.54 o 
  -3   1  10        1.11        0.71      0.76 o 
  -2   1  10      114.39      128.83      2.96 o 
  -1   1  10     1020.28     1068.62     10.34 o 
   0   1  10      721.81      731.47      9.34 o 
   1   1  10        3.56        2.53      1.34 o 
   2   1  10      181.78      174.05      3.46 o 
   3   1  10      378.46      361.04      8.83 o 
   4   1  10       25.83       30.65      3.06 o 
   5   1  10       27.28       37.04      6.17 o 
   6   1  10       31.46       37.01      5.30 o 
   7   1  10        0.01        6.09      7.34 o 
   8   1  10        0.46        4.47      7.06 o 
   9   1  10       16.88       31.77     16.73 o 
  -9   2  10       13.34       23.76     20.77 o 
  -8   2  10       12.19       12.81      5.69 o 
  -7   2  10       11.10       12.73      3.75 o 
  -6   2  10        0.56        2.77      2.27 o 
  -5   2  10       24.84       28.01      4.16 o 
  -4   2  10        0.41        4.28      1.99 o 
  -3   2  10      442.52      449.77      8.41 o 
  -2   2  10       30.14       40.17      2.27 o 
  -1   2  10      130.23      145.90      4.08 o 
   0   2  10      447.01      465.86      6.60 o 
   1   2  10       43.81       34.15      2.08 o 
   2   2  10     1417.43     1554.05     15.74 o 
   3   2  10       37.11       42.13      2.93 o 
   4   2  10      205.82      201.53      6.67 o 
   5   2  10       44.00       36.27      4.56 o 
   6   2  10        7.70       13.69      3.69 o 
   7   2  10        9.27       17.80      7.17 o 
   8   2  10       14.35       15.01      8.27 o 
  -9   3  10       18.44        2.68      9.20 o 
  -8   3  10        7.49        4.19      7.44 o 
  -7   3  10      108.17       93.03      7.49 o 
  -6   3  10       19.92       23.70      4.00 o 
  -5   3  10      191.79      190.66      6.65 o 
  -4   3  10       11.49       10.25      2.77 o 
  -3   3  10       44.15       47.77      3.38 o 
  -2   3  10      132.29      145.61     12.30 o 
  -1   3  10       25.68       25.79      2.88 o 
   0   3  10      582.11      615.64     12.85 o 
   1   3  10        0.16       -0.37      1.57 o 
   2   3  10       14.47       17.69      2.27 o 
   3   3  10        0.48       -2.81      2.92 o 
   4   3  10       44.85       46.80      5.33 o 
   5   3  10       83.39       85.87      7.04 o 
   6   3  10        0.00        5.31      7.09 o 
   7   3  10       36.09       39.34     12.21 o 
   8   3  10       17.46       25.07     10.54 o 
  -8   4  10        3.83        0.00      8.79 o 
  -7   4  10        1.02       -2.07      8.24 o 
  -6   4  10       15.39       42.37     15.57 o 
  -5   4  10       18.58       18.14      3.67 o 
  -4   4  10        4.70        0.91      2.17 o 
  -3   4  10       31.86       33.21      3.46 o 
  -2   4  10       32.26       33.69      3.58 o 
  -1   4  10        0.07       -0.26      2.32 o 
   0   4  10       26.80       41.38      4.03 o 
   1   4  10        2.66        5.68      2.38 o 
   2   4  10      129.55      128.47      5.98 o 
   3   4  10       20.59       13.62      4.52 o 
   4   4  10       18.75       14.95      4.33 o 
   5   4  10       11.05        2.70      4.14 o 
   6   4  10        3.16        0.64      5.53 o 
   7   4  10        9.18       20.48      9.04 o 
  -7   5  10       18.06       16.01     10.11 o 
  -6   5  10       26.32       37.01     10.70 o 
  -5   5  10       29.37       37.28      6.08 o 
  -4   5  10        8.70       10.69      4.38 o 
  -3   5  10        1.00        4.87      3.22 o 
  -2   5  10       13.64        8.80      3.08 o 
  -1   5  10       78.64       73.48      5.89 o 
   0   5  10        0.07       11.46      8.79 o 
   1   5  10      255.82      308.55     45.32 o 
   2   5  10       46.92       55.58      4.95 o 
   3   5  10      123.95      134.94     28.24 o 
   4   5  10       55.28       61.54      7.01 o 
   5   5  10        1.00        3.33      4.66 o 
   6   5  10       26.24       21.79      6.22 o 
  -5   6  10        6.06        1.77      8.59 o 
  -4   6  10        1.07       -0.66      4.40 o 
  -3   6  10       15.75       24.65      6.74 o 
  -2   6  10       62.98       70.23      7.68 o 
  -1   6  10       41.52       48.51      7.13 o 
   0   6  10      161.40      156.28     10.50 o 
   1   6  10       18.59       15.82      4.38 o 
   2   6  10      181.93      174.04     10.80 o 
   3   6  10        0.44       -4.45      6.06 o 
   4   6  10       48.96       33.42      7.37 o 
   5   6  10        8.65       22.95      9.67 o 
  -2   7  10       40.00       30.22      8.03 o 
  -1   7  10        0.52        5.45      5.67 o 
   0   7  10       35.45       35.23      9.46 o 
   1   7  10        0.51        5.17      7.45 o 
  -9   1  11        6.60        4.86      6.67 o 
  -8   1  11        0.05       -4.32      4.34 o 
  -7   1  11       15.23       13.66      3.75 o 
  -6   1  11       23.02       27.26      4.64 o 
  -5   1  11       17.27       20.06      1.82 o 
  -4   1  11       93.93       82.68      3.00 o 
  -3   1  11       47.29       36.73      3.30 o 
  -2   1  11       23.66       29.60      2.49 o 
  -1   1  11      649.12      721.74      8.84 o 
   0   1  11       73.25       81.79      3.01 o 
   1   1  11     1768.33     1901.51     18.45 o 
   2   1  11      492.47      538.61      9.98 o 
   3   1  11      408.49      379.22     14.77 o 
   4   1  11      115.52      107.50      4.81 o 
   5   1  11       19.85       20.49      3.33 o 
   6   1  11        2.66       11.51      9.11 o 
   7   1  11        0.45       -3.61      6.97 o 
   8   1  11        1.50       -2.89      5.80 o 
   9   1  11        5.90       10.05      8.00 o 
  -9   2  11       17.03        0.86      8.09 o 
  -8   2  11        3.73        0.21      4.34 o 
  -7   2  11        2.16       -0.32      2.93 o 
  -6   2  11       12.70       21.25      3.74 o 
  -5   2  11        0.01       -0.69      1.70 o 
  -4   2  11       13.89       17.67      2.37 o 
  -3   2  11      356.09      347.16      9.13 o 
  -2   2  11      116.04      122.79      3.38 o 
  -1   2  11      710.76      714.52      9.42 o 
   0   2  11        8.67        9.52      1.56 o 
   1   2  11       40.45       48.92      5.76 o 
   2   2  11       24.18       26.65      2.34 o 
   3   2  11      355.89      347.53      8.74 o 
   4   2  11      238.54      183.49     12.55 o 
   5   2  11       38.26       37.64      3.91 o 
   6   2  11       37.27       40.00      4.75 o 
   7   2  11        1.37        1.49      3.72 o 
   8   2  11        8.06        4.82      5.95 o 
  -8   3  11        6.22       -3.87      7.61 o 
  -7   3  11        1.26       -0.89      2.98 o 
  -6   3  11       13.14       15.81      4.27 o 
  -5   3  11      127.62      122.64      5.75 o 
  -4   3  11        0.15        1.87      2.03 o 
  -3   3  11      623.01      666.14     14.91 o 
  -2   3  11      382.56      363.18      7.37 o 
  -1   3  11      141.71      155.80      4.32 o 
   0   3  11      697.91      717.05     10.23 o 
   1   3  11        8.12        7.19      1.94 o 
   2   3  11       30.84       35.01      3.23 o 
   3   3  11        0.32        4.81      3.19 o 
   4   3  11        6.11       18.05      5.44 o 
   5   3  11        3.70        6.50      4.21 o 
   6   3  11        0.16        0.57      4.26 o 
   7   3  11       49.93       51.54     10.68 o 
   8   3  11        0.67       -4.51      6.18 o 
  -8   4  11        7.54      -13.24     14.45 o 
  -7   4  11        5.69        5.39      5.27 o 
  -6   4  11        0.16       -0.91      3.40 o 
  -5   4  11       19.92       26.68      3.99 o 
  -4   4  11        7.19        7.83      2.78 o 
  -3   4  11       56.19       56.59      4.19 o 
  -2   4  11       41.61       39.07      3.33 o 
  -1   4  11       63.19       61.87      3.45 o 
   0   4  11        5.43        5.33      2.78 o 
   1   4  11      135.06      154.80     10.24 o 
   2   4  11       53.39       47.73      3.82 o 
   3   4  11       32.81       41.92      4.97 o 
   4   4  11        1.41        2.47      3.78 o 
   5   4  11       14.68       29.76      7.12 o 
   6   4  11       40.09       49.20      8.30 o 
   7   4  11        7.37        4.39      5.13 o 
  -7   5  11        2.23        4.97      8.53 o 
  -6   5  11       11.72       19.31      7.27 o 
  -5   5  11        1.40        1.57      3.08 o 
  -4   5  11        0.24        1.74      2.79 o 
  -3   5  11       22.25       22.68      4.07 o 
  -2   5  11        2.70        3.74      2.77 o 
  -1   5  11      129.92      133.73      7.28 o 
   0   5  11       47.81       43.50      5.54 o 
   1   5  11      225.09      231.95      9.08 o 
   2   5  11        5.51       10.65      4.49 o 
   3   5  11      184.18      191.57     12.84 o 
   4   5  11       33.19       34.73      6.92 o 
   5   5  11       24.35       24.36      6.62 o 
   6   5  11       11.47       14.88      7.63 o 
  -5   6  11        3.94        0.46      6.88 o 
  -4   6  11        2.72        0.68      4.93 o 
  -3   6  11       15.27       11.60      5.57 o 
  -2   6  11       24.64       19.15      6.34 o 
  -1   6  11       11.42       19.57      6.42 o 
   0   6  11       34.68       30.65      5.84 o 
   1   6  11        0.17        7.59      5.67 o 
   2   6  11        0.40       -2.44      4.68 o 
   3   6  11       15.00       14.53      6.25 o 
   4   6  11        1.55        3.03      5.05 o 
  -2   7  11       33.46       37.03      8.30 o 
  -1   7  11       19.14       13.43      7.06 o 
   0   7  11       13.55       15.47      8.58 o 
   1   7  11        0.36        5.68      8.75 o 
  -9   0  12        7.64       37.65     14.05 o 
  -8   0  12        0.66        1.99      5.68 o 
  -7   0  12        1.49        8.58      6.30 o 
  -6   0  12       43.64       45.62      8.83 o 
  -5   0  12        2.39        8.28      5.58 o 
  -4   0  12      151.65      161.16     11.22 o 
  -3   0  12      638.79      624.65     17.72 o 
  -2   0  12      274.29      286.44     13.09 o 
  -1   0  12      614.15      622.75      9.84 o 
   0   0  12      778.36      865.20     18.12 o 
   1   0  12      694.90      808.01     16.77 o 
   2   0  12      370.75      391.05     10.71 o 
   3   0  12       47.40       38.94      2.79 o 
   4   0  12       11.31       13.63      4.79 o 
   5   0  12      135.01      129.94      5.14 o 
   6   0  12       72.60       73.79      9.34 o 
   7   0  12       70.61       91.31     15.82 o 
   8   0  12       96.64      100.80     14.22 o 
   9   0  12       21.45       31.94     24.74 o 
  -9   1  12        0.52        2.54      5.68 o 
  -8   1  12       43.85       52.36      8.17 o 
  -7   1  12        7.19        9.65      4.68 o 
  -6   1  12       55.67       54.96      3.96 o 
  -5   1  12       67.12       70.53      5.09 o 
  -4   1  12        9.41        8.23      1.94 o 
  -3   1  12       51.30       55.80      3.81 o 
  -2   1  12       65.71       70.58      3.02 o 
  -1   1  12     3590.98     3732.30     43.31 o 
   0   1  12       55.83       64.26      2.85 o 
   1   1  12     1703.68     1779.49     18.54 o 
   2   1  12      135.27      151.56     10.49 o 
   3   1  12       52.82       61.26      5.84 o 
   4   1  12      118.53      113.18      4.90 o 
   5   1  12       72.90       61.09      4.80 o 
   6   1  12       22.89       24.59      8.93 o 
   7   1  12       23.34       23.08      6.76 o 
   8   1  12        0.00        0.11      4.72 o 
   9   1  12       22.51       30.18     15.67 o 
  -9   2  12        1.92        7.38     12.73 o 
  -8   2  12       39.68       29.24      6.70 o 
  -7   2  12       32.81       35.16      5.19 o 
  -6   2  12        1.67       -0.22      1.96 o 
  -5   2  12        1.41        4.31      2.46 o 
  -4   2  12       12.46       18.51      2.51 o 
  -3   2  12      129.82      117.89      5.25 o 
  -2   2  12      342.16      362.11      7.10 o 
  -1   2  12       52.55       61.52      2.61 o 
   0   2  12      284.01      290.50      5.37 o 
   1   2  12     1235.94     1250.17     14.59 o 
   2   2  12       23.23       28.63      2.24 o 
   3   2  12       87.99       84.61      4.81 o 
   4   2  12       19.68       18.47      7.16 o 
   5   2  12      104.86      105.13      7.19 o 
   6   2  12       24.08       54.02     11.47 o 
   7   2  12       18.87       26.14      5.14 o 
   8   2  12        0.45        1.67      7.96 o 
  -8   3  12        8.45        0.59      6.32 o 
  -7   3  12       26.43       28.28      5.08 o 
  -6   3  12        4.43        5.82      3.81 o 
  -5   3  12       98.33       86.83      5.22 o 
  -4   3  12       81.12       90.39      4.82 o 
  -3   3  12       16.09       16.25      2.74 o 
  -2   3  12       96.71      102.55      4.11 o 
  -1   3  12      477.94      479.28      8.51 o 
   0   3  12       15.49       20.48      2.89 o 
   1   3  12       11.36       17.74      2.35 o 
   2   3  12        6.19        7.44      1.85 o 
   3   3  12      119.61      117.24      6.94 o 
   4   3  12        1.64        3.24      3.94 o 
   5   3  12        8.79        6.64      4.12 o 
   6   3  12       10.38       17.83      9.50 o 
   7   3  12      148.65      150.20     13.02 o 
   8   3  12       27.12       17.41      8.90 o 
  -8   4  12        3.38       13.54     15.16 o 
  -7   4  12       34.17       31.69      6.83 o 
  -6   4  12       22.82       23.76      5.58 o 
  -5   4  12        2.72        6.53      3.20 o 
  -4   4  12        6.67        8.58      3.08 o 
  -3   4  12       98.26      104.01      4.90 o 
  -2   4  12       86.30       76.21      4.28 o 
  -1   4  12        0.49        8.45      4.28 o 
   0   4  12       62.61       64.56      5.49 o 
   1   4  12      109.56       98.28      6.89 o 
   2   4  12        2.24        3.49      3.96 o 
   3   4  12        0.32        7.27      5.65 o 
   4   4  12        1.64       -0.88      3.85 o 
   5   4  12       54.75       52.68      8.09 o 
   6   4  12        0.02        7.06      5.38 o 
   7   4  12        0.00       -0.42      4.77 o 
  -6   5  12       10.53       19.64      6.95 o 
  -5   5  12        0.01       -0.45      5.06 o 
  -4   5  12       10.38       12.56      3.59 o 
  -3   5  12        0.70        6.67      7.38 o 
  -2   5  12      104.70       92.86      6.42 o 
  -1   5  12        5.61        0.49      3.26 o 
   0   5  12      238.82      222.98      9.11 o 
   1   5  12       84.64       85.69      6.39 o 
   2   5  12       55.28       55.92      8.37 o 
   3   5  12      136.97      157.07     19.24 o 
   4   5  12        4.95       10.16      5.29 o 
   5   5  12       12.89        5.55      5.64 o 
   6   5  12       32.24       38.09      9.05 o 
  -5   6  12        4.62       -0.15      6.79 o 
  -4   6  12        0.79        6.37      6.73 o 
  -3   6  12       15.35       17.77      5.99 o 
  -2   6  12        9.41       10.99      5.89 o 
  -1   6  12       27.65       36.73      6.44 o 
   0   6  12        2.18        5.56      3.69 o 
   1   6  12       11.51        7.16      5.21 o 
   2   6  12        0.15        5.00      4.71 o 
   3   6  12        0.37       -0.65      3.64 o 
   4   6  12        3.53        6.74      6.06 o 
  -1   7  12       19.50       28.88      9.65 o 
   0   7  12        0.21        2.83      7.25 o 
  -9   1  13       15.94       15.94      7.00 o 
  -8   1  13       35.97       52.13      8.97 o 
  -7   1  13        2.78       -4.26      4.26 o 
  -6   1  13        5.51        9.54      4.22 o 
  -5   1  13        2.80        3.27      2.16 o 
  -4   1  13        3.30       10.02      3.52 o 
  -3   1  13       17.81       18.00      2.45 o 
  -2   1  13        1.84        0.91      1.62 o 
  -1   1  13       49.19       56.81      3.97 o 
   0   1  13       32.49       47.16      2.84 o 
   1   1  13      142.44      169.30      4.99 o 
   2   1  13       10.63        7.26      2.32 o 
   3   1  13        6.91       10.01      1.38 o 
   4   1  13       25.76       37.80      4.34 o 
   5   1  13        8.55       20.93      3.37 o 
   6   1  13        1.36        2.52      3.11 o 
   7   1  13        0.62        0.26      4.47 o 
   8   1  13        8.61        8.14      5.55 o 
  -9   2  13        8.08        9.30      9.93 o 
  -8   2  13        6.22        3.70      4.55 o 
  -7   2  13       14.92       12.05      5.33 o 
  -6   2  13       85.89       86.89      5.52 o 
  -5   2  13        0.03        6.70      3.32 o 
  -4   2  13      139.60      150.06      7.34 o 
  -3   2  13       36.78       39.67      2.45 o 
  -2   2  13      177.38      175.07      4.80 o 
  -1   2  13      105.95      115.94      3.60 o 
   0   2  13      202.26      193.18      4.50 o 
   1   2  13       41.19       45.50      6.77 o 
   2   2  13        5.37        8.54      2.87 o 
   3   2  13      116.17      114.66      5.07 o 
   4   2  13      279.52      270.73     10.16 o 
   5   2  13        6.34        9.29      3.25 o 
   6   2  13      273.78      270.54      9.76 o 
   7   2  13       66.96       67.41      8.80 o 
   8   2  13       35.54       40.75     11.95 o 
  -8   3  13        0.39        7.22      8.27 o 
  -7   3  13       19.00       20.30      6.39 o 
  -6   3  13       11.99       17.20      5.16 o 
  -5   3  13       12.68       14.82      4.22 o 
  -4   3  13       15.47       14.20      2.93 o 
  -3   3  13      180.95      184.19      5.79 o 
  -2   3  13        4.15        7.82      2.14 o 
  -1   3  13        3.19        3.45      3.45 o 
   0   3  13       17.30       17.94      2.43 o 
   1   3  13      275.87      256.20      5.45 o 
   2   3  13        1.65        0.12      1.64 o 
   3   3  13       79.93       73.60      7.30 o 
   4   3  13       22.81       23.09      4.64 o 
   5   3  13       16.99       19.21      4.94 o 
   6   3  13       98.05       96.93      8.67 o 
   7   3  13       47.26       43.21      7.75 o 
   8   3  13       44.93       63.39     10.85 o 
  -7   4  13       12.92        9.42      5.54 o 
  -6   4  13        5.49        8.86      6.77 o 
  -5   4  13       41.39       52.61      8.46 o 
  -4   4  13       15.28       18.47      3.28 o 
  -3   4  13       32.98       29.38      3.57 o 
  -2   4  13      239.93      229.59      6.91 o 
  -1   4  13      263.35      294.40     26.43 o 
   0   4  13      366.14      383.07     11.02 o 
   1   4  13       18.84       22.80      8.13 o 
   2   4  13       70.42       71.15      4.88 o 
   3   4  13       15.99       19.69      5.42 o 
   4   4  13        0.92        1.33      3.33 o 
   5   4  13        2.37        4.76      4.33 o 
   6   4  13        0.32        1.20      4.49 o 
   7   4  13       13.27       33.59      8.47 o 
  -6   5  13        0.24        4.10      5.34 o 
  -5   5  13       14.65       10.99      5.41 o 
  -4   5  13        4.46        8.75      3.84 o 
  -3   5  13      106.52      116.35      6.86 o 
  -2   5  13        0.02        1.99      2.99 o 
  -1   5  13        5.05       10.09      3.82 o 
   0   5  13       61.12       61.46      7.51 o 
   1   5  13       10.28       17.43      4.47 o 
   2   5  13       65.69       76.80     12.71 o 
   3   5  13        0.78       34.89     16.96 o 
   4   5  13        2.16        5.84      5.08 o 
   5   5  13        2.69        6.57      5.68 o 
   6   5  13        4.47        1.83      5.11 o 
  -5   6  13      100.38      133.74     17.79 o 
  -4   6  13        5.27       13.14      6.93 o 
  -3   6  13       21.34       34.73      6.95 o 
  -2   6  13       35.85       33.46      6.79 o 
  -1   6  13        0.66       -1.12      4.36 o 
   0   6  13       22.74       24.09      5.22 o 
   1   6  13        6.16       10.83      5.55 o 
   2   6  13        0.80       -0.47      4.01 o 
   3   6  13        5.91       12.91      6.04 o 
   4   6  13        6.21       10.56      6.64 o 
  -9   0  14        0.71        5.26      7.81 o 
  -8   0  14       40.50       54.13     14.58 o 
  -7   0  14        2.02        5.64      6.52 o 
  -6   0  14        1.90        2.61      5.36 o 
  -5   0  14       19.55       34.09      9.83 o 
  -4   0  14       26.47       35.16      6.72 o 
  -3   0  14      218.17      211.96     13.24 o 
  -2   0  14      298.59      337.40     12.52 o 
  -1   0  14     1214.02     1272.78     18.30 o 
   0   0  14     3494.07     3992.37     65.31 o 
   1   0  14     1042.29     1019.92     18.44 o 
   2   0  14     2035.48     2251.33     34.87 o 
   3   0  14       15.23       20.51      2.77 o 
   4   0  14        4.60        5.39      2.64 o 
   5   0  14      182.90      198.00     14.55 o 
   6   0  14      127.58      128.90     12.99 o 
   7   0  14      114.38      116.38     13.88 o 
   8   0  14        9.17        9.58      9.33 o 
  -9   1  14        1.84       -2.02      5.26 o 
  -8   1  14       34.18       39.50      7.63 o 
  -7   1  14        1.84       15.90      5.34 o 
  -6   1  14       12.09        9.06      4.43 o 
  -5   1  14        4.44       -1.98      3.48 o 
  -4   1  14       22.62       21.49      2.69 o 
  -3   1  14        1.23        1.77      1.50 o 
  -2   1  14       41.62       40.28      2.66 o 
  -1   1  14        8.35       12.14      2.98 o 
   0   1  14      122.78      111.19      4.03 o 
   1   1  14       33.16       37.64      2.48 o 
   2   1  14       93.89      104.15      5.12 o 
   3   1  14      155.54      146.76      5.58 o 
   4   1  14       35.20       43.02      4.64 o 
   5   1  14       33.60       34.06      3.79 o 
   6   1  14      105.60       98.02      5.91 o 
   7   1  14        0.08       -4.96      4.96 o 
   8   1  14      125.14      118.40     12.91 o 
  -9   2  14       39.44       45.28     11.88 o 
  -8   2  14        3.50        4.00      4.74 o 
  -7   2  14        8.73        5.47      4.68 o 
  -6   2  14       21.52       21.24      4.68 o 
  -5   2  14        0.37        4.68      3.67 o 
  -4   2  14        3.52        7.12      2.43 o 
  -3   2  14       25.67       27.83      2.07 o 
  -2   2  14      145.83      157.65      7.86 o 
  -1   2  14        4.36        9.02      1.74 o 
   0   2  14        0.48        2.83      2.70 o 
   1   2  14      191.22      174.07      5.85 o 
   2   2  14       66.90       64.24      2.98 o 
   3   2  14      274.81      256.45     15.89 o 
   4   2  14        0.75       14.65      9.35 o 
   5   2  14       47.35       66.80      7.26 o 
   6   2  14        2.44       -0.10      2.54 o 
   7   2  14        9.83       16.10      8.23 o 
   8   2  14       13.13       18.88      9.06 o 
  -8   3  14        1.64       11.32      9.09 o 
  -7   3  14        4.90        6.06      5.24 o 
  -6   3  14       34.08       26.31      4.81 o 
  -5   3  14       84.74       87.82      5.74 o 
  -4   3  14      214.43      193.72      9.04 o 
  -3   3  14      393.23      427.77     17.58 o 
  -2   3  14      197.59      185.87      5.65 o 
  -1   3  14       43.57       42.38      3.03 o 
   0   3  14        9.73       11.14      1.95 o 
   1   3  14       51.00       48.67      2.92 o 
   2   3  14        0.02       -0.95      1.33 o 
   3   3  14        5.21        5.48      3.63 o 
   4   3  14        8.17        5.66      3.87 o 
   5   3  14        4.07        4.38      4.40 o 
   6   3  14        4.27       -0.76      4.42 o 
   7   3  14        0.43        4.46      7.59 o 
  -7   4  14       30.56       28.09      8.30 o 
  -6   4  14       17.38       23.10      4.92 o 
  -5   4  14       38.96       50.84      6.35 o 
  -4   4  14       15.82       22.79      3.58 o 
  -3   4  14      112.82      109.19      5.98 o 
  -2   4  14       10.10        8.17      2.62 o 
  -1   4  14      737.69      710.28     13.44 o 
   0   4  14       78.71      102.98     14.15 o 
   1   4  14      347.24      345.51     10.14 o 
   2   4  14       44.95       43.02      3.82 o 
   3   4  14       15.74       18.70      4.98 o 
   4   4  14        6.17        5.91      4.06 o 
   5   4  14        2.49       13.11      7.15 o 
   6   4  14        0.63        8.88      6.13 o 
   7   4  14        0.00        1.24      5.37 o 
  -6   5  14        1.19       -5.23      6.26 o 
  -5   5  14        1.55        3.10      4.82 o 
  -4   5  14        8.33        4.45      3.32 o 
  -3   5  14       43.61       49.05      6.67 o 
  -2   5  14       22.18       15.40      4.27 o 
  -1   5  14        5.96        6.43      4.00 o 
   0   5  14       24.13       28.47      5.36 o 
   1   5  14       12.29       17.18      4.41 o 
   2   5  14        9.60       19.02      7.16 o 
   3   5  14        0.44        1.05      3.67 o 
   4   5  14        3.78        6.29      5.25 o 
   5   5  14        1.17        4.69      5.64 o 
  -4   6  14        2.06        4.44      6.04 o 
  -3   6  14        1.31       -3.66      4.67 o 
  -2   6  14        8.92        6.64      6.53 o 
  -1   6  14        9.83       11.02      5.56 o 
   0   6  14       13.23       13.87      4.89 o 
   1   6  14       11.09       17.38      6.51 o 
   2   6  14        0.94        8.53      5.31 o 
   3   6  14        1.99        5.09      5.72 o 
   4   6  14       21.91       27.29      8.29 o 
  -9   1  15        1.54       -1.85      4.93 o 
  -8   1  15        3.64       -0.37      5.72 o 
  -7   1  15        7.47        7.15      5.06 o 
  -6   1  15        1.91        2.52      3.49 o 
  -5   1  15        2.10        5.00      3.63 o 
  -4   1  15       79.09       78.52      5.83 o 
  -3   1  15      326.05      326.85      8.41 o 
  -2   1  15      176.60      193.40      8.09 o 
  -1   1  15      464.02      463.26      7.03 o 
   0   1  15       57.12       72.91      3.74 o 
   1   1  15       33.24       46.62      2.78 o 
   2   1  15        5.90       10.05      2.74 o 
   3   1  15        6.02       11.59      4.91 o 
   4   1  15        9.98        9.83      3.15 o 
   5   1  15        1.12        7.32      4.05 o 
   6   1  15       64.69      112.27     28.64 o 
   7   1  15        1.71        9.74      5.44 o 
   8   1  15       51.03       84.56     18.13 o 
  -9   2  15        0.10       -2.58      6.37 o 
  -8   2  15       12.26        3.26      4.98 o 
  -7   2  15        0.01        1.87      3.68 o 
  -6   2  15      113.50      105.73      8.12 o 
  -5   2  15       49.00       41.60      4.08 o 
  -4   2  15      121.24      118.95      5.13 o 
  -3   2  15       35.38       35.64      3.48 o 
  -2   2  15        7.89        5.63      1.68 o 
  -1   2  15       44.89       43.64      2.74 o 
   0   2  15       22.49       22.60      2.28 o 
   1   2  15       27.50       36.31      5.28 o 
   2   2  15      125.00      112.44      4.88 o 
   3   2  15      469.52      455.35     13.57 o 
   4   2  15      304.78      278.83     10.86 o 
   5   2  15      461.22      429.54     12.17 o 
   6   2  15      188.21      164.78      7.67 o 
   7   2  15      108.08      102.66     11.29 o 
   8   2  15       15.85       13.18      8.02 o 
  -8   3  15       17.14       13.03      9.41 o 
  -7   3  15        0.23        1.05      4.13 o 
  -6   3  15       17.78       17.71      4.19 o 
  -5   3  15       50.72       56.07      5.81 o 
  -4   3  15      216.68      191.51      7.76 o 
  -3   3  15      437.87      418.26     12.96 o 
  -2   3  15      211.24      214.32      6.03 o 
  -1   3  15      142.73      145.41      5.49 o 
   0   3  15       76.39       74.79      3.69 o 
   1   3  15       98.56       94.18      4.94 o 
   2   3  15       31.41       28.83      2.45 o 
   3   3  15      104.33       94.58      7.17 o 
   4   3  15        0.03       -2.16      3.26 o 
   5   3  15        8.92       12.27      5.38 o 
   6   3  15       26.08       40.29      6.76 o 
   7   3  15        0.04       -0.02      5.04 o 
  -7   4  15        1.39        0.02      7.49 o 
  -6   4  15        0.02        5.25      4.65 o 
  -5   4  15       27.27       23.86      4.60 o 
  -4   4  15       47.14       42.20      5.48 o 
  -3   4  15      407.16      370.08      9.69 o 
  -2   4  15       83.85       74.92      4.26 o 
  -1   4  15      966.67      964.77     49.24 o 
   0   4  15        7.65       18.78      4.24 o 
   1   4  15      166.33      162.19      7.23 o 
   2   4  15        1.50        5.15      4.01 o 
   3   4  15       31.37       32.37      6.41 o 
   4   4  15        3.51       13.01      8.87 o 
   5   4  15       33.44       42.83      7.08 o 
   6   4  15        0.54       10.52      7.57 o 
  -6   5  15        3.79        6.03      8.74 o 
  -5   5  15       34.49       23.01      6.09 o 
  -4   5  15        2.46        2.41      4.12 o 
  -3   5  15      120.21      136.71     11.26 o 
  -2   5  15       22.07       25.02      4.76 o 
  -1   5  15        0.12        5.20      3.48 o 
   0   5  15       10.14        9.28      3.84 o 
   1   5  15       61.44       71.28      7.66 o 
   2   5  15        1.00        8.14      5.36 o 
   3   5  15        0.69       -2.62      3.82 o 
   4   5  15        1.33        9.67      6.30 o 
   5   5  15       24.18       21.94      7.32 o 
  -4   6  15        6.02       17.89     10.82 o 
  -3   6  15        8.35       11.17      6.40 o 
  -2   6  15        2.72        7.78      5.58 o 
  -1   6  15        4.09        8.73      5.70 o 
   0   6  15        1.55        4.29      4.12 o 
   1   6  15        9.57       12.58      5.70 o 
   2   6  15        4.65        3.10      4.61 o 
   3   6  15       13.84       19.15      7.23 o 
  -9   0  16        2.40       -6.23      7.85 o 
  -8   0  16       15.90       30.20     10.42 o 
  -7   0  16       24.00       31.76     14.81 o 
  -6   0  16       84.79       73.93     10.52 o 
  -5   0  16       44.06       67.36     15.79 o 
  -4   0  16        2.74       -1.25      8.21 o 
  -3   0  16       45.14       51.59      7.10 o 
  -2   0  16     1201.61     1235.90     30.68 o 
  -1   0  16       49.02       47.94      2.99 o 
   0   0  16       72.16       69.23      5.96 o 
   1   0  16       31.53       30.67      3.69 o 
   2   0  16      620.71      638.74     15.12 o 
   3   0  16      288.34      292.04     15.60 o 
   4   0  16        3.90        3.53      2.38 o 
   5   0  16      205.94      201.62     14.38 o 
   6   0  16      362.92      354.73     19.96 o 
   7   0  16       21.59       24.55      7.83 o 
   8   0  16       96.37       76.83     23.14 o 
  -9   1  16        0.01        8.16      6.53 o 
  -8   1  16       82.23       82.69      9.04 o 
  -7   1  16        3.97        2.09      4.02 o 
  -6   1  16       15.20       16.17      4.76 o 
  -5   1  16       13.96       12.39      4.20 o 
  -4   1  16      353.88      341.82     11.68 o 
  -3   1  16        0.08        2.43      3.08 o 
  -2   1  16      162.55      149.07      4.75 o 
  -1   1  16       30.16       27.32      1.98 o 
   0   1  16       47.05       46.91      3.39 o 
   1   1  16       72.71       91.39      4.54 o 
   2   1  16      342.89      359.60      8.21 o 
   3   1  16      157.04      169.01      7.76 o 
   4   1  16     1110.55     1126.57     25.00 o 
   5   1  16      170.10      167.74      7.23 o 
   6   1  16       94.23      108.68     15.30 o 
   7   1  16       53.37       55.16      7.77 o 
   8   1  16       57.88       58.76      9.58 o 
  -8   2  16        0.00       -1.36      4.39 o 
  -7   2  16       41.69       38.75      8.29 o 
  -6   2  16        6.46        4.66      4.48 o 
  -5   2  16       67.64       71.54      7.78 o 
  -4   2  16       99.55       97.85      5.98 o 
  -3   2  16       27.06       29.49      4.26 o 
  -2   2  16      665.74      641.69     11.30 o 
  -1   2  16        5.46       13.81      3.67 o 
   0   2  16       11.59       12.36      3.21 o 
   1   2  16       27.17       24.73      2.63 o 
   2   2  16      348.11      329.48      8.03 o 
   3   2  16       56.57       60.61     11.55 o 
   4   2  16       24.57       29.77      7.86 o 
   5   2  16       30.34       72.21     14.38 o 
   6   2  16       52.07       60.54      7.93 o 
   7   2  16        6.72       18.83     10.35 o 
   8   2  16        0.47        4.08      7.69 o 
  -8   3  16        0.01       -0.94      6.04 o 
  -7   3  16        0.21        7.07      5.25 o 
  -6   3  16        0.18        0.53      4.12 o 
  -5   3  16       50.52       50.56      4.97 o 
  -4   3  16       13.53        6.74      3.50 o 
  -3   3  16       85.32       92.41      4.97 o 
  -2   3  16      525.62      532.37     12.61 o 
  -1   3  16       35.88       30.20      3.66 o 
   0   3  16     1097.70     1089.24     16.73 o 
   1   3  16       15.35       18.30      3.67 o 
   2   3  16      227.20      196.85      5.56 o 
   3   3  16        0.40        5.61      4.15 o 
   4   3  16        2.04        2.37      3.67 o 
   5   3  16       65.92       55.06      7.18 o 
   6   3  16        0.00        5.77      4.92 o 
   7   3  16       45.05       30.32      8.69 o 
  -7   4  16        1.19        2.73      6.06 o 
  -6   4  16        1.02        1.47      4.54 o 
  -5   4  16       10.72        9.53      3.94 o 
  -4   4  16       28.05       25.64      5.35 o 
  -3   4  16       32.76       26.16      3.47 o 
  -2   4  16       65.41       71.78      4.33 o 
  -1   4  16        0.91        0.86      2.72 o 
   0   4  16        0.00        1.50      2.68 o 
   1   4  16       41.77       40.28      4.46 o 
   2   4  16       21.07       28.87      5.35 o 
   3   4  16        0.00        0.74      3.67 o 
   4   4  16        0.04       -0.76      3.91 o 
   5   4  16        7.78        9.79      5.08 o 
   6   4  16        4.09        6.21      6.55 o 
  -6   5  16       42.36       47.61     11.38 o 
  -5   5  16        0.80       -2.75      5.43 o 
  -4   5  16       61.37       61.16      7.22 o 
  -3   5  16       24.53       25.46      4.90 o 
  -2   5  16        1.85        2.84      3.66 o 
  -1   5  16      114.82      111.31      7.30 o 
   0   5  16       26.47       37.24      6.17 o 
   1   5  16       25.03       28.15      4.79 o 
   2   5  16       16.70       15.84      5.42 o 
   3   5  16        1.51        1.71      4.54 o 
   4   5  16        4.11        6.64      5.82 o 
   5   5  16        0.95        5.66      6.32 o 
  -4   6  16       18.61       31.43     13.16 o 
  -3   6  16       42.68       50.07     10.41 o 
  -2   6  16        4.44       10.49     10.54 o 
  -1   6  16        0.86        5.18      5.02 o 
   0   6  16        3.02       16.85      9.25 o 
   1   6  16       66.30       65.14      8.80 o 
   2   6  16        1.95       -2.00      4.80 o 
   3   6  16       45.52       71.90     10.30 o 
  -9   1  17       11.39       12.73      6.41 o 
  -8   1  17        3.70        4.24      4.83 o 
  -7   1  17        4.85        6.47      4.74 o 
  -6   1  17       81.82       69.06      6.71 o 
  -5   1  17       15.79       13.04      4.83 o 
  -4   1  17      338.56      308.56     10.96 o 
  -3   1  17       72.80       80.41     10.08 o 
  -2   1  17      488.00      481.67      9.96 o 
  -1   1  17       58.63       46.32      2.40 o 
   0   1  17       41.64       38.51      2.63 o 
   1   1  17        2.43        5.67      2.04 o 
   2   1  17      378.31      411.09      8.60 o 
   3   1  17       26.38       31.12      3.50 o 
   4   1  17      928.56     1086.81     83.77 o 
   5   1  17        2.05        5.01      5.09 o 
   6   1  17      445.99      447.36     18.04 o 
   7   1  17        1.58       16.60      7.10 o 
   8   1  17       71.34       68.98      9.78 o 
  -8   2  17       34.09       32.02      7.41 o 
  -7   2  17       28.30       30.27     10.33 o 
  -6   2  17      112.08      105.95      8.29 o 
  -5   2  17      219.86      241.71     11.17 o 
  -4   2  17      162.61      154.29      6.04 o 
  -3   2  17      325.89      313.22     11.46 o 
  -2   2  17       58.12       53.02      4.93 o 
  -1   2  17       69.63       64.11      3.34 o 
   0   2  17       25.62       27.30      3.22 o 
   1   2  17       14.35       19.54      2.48 o 
   2   2  17      127.24      124.38      4.61 o 
   3   2  17       31.27       27.25      4.27 o 
   4   2  17        2.78        4.98      2.82 o 
   5   2  17       20.90       29.26      7.97 o 
   6   2  17       74.62       52.86      7.01 o 
   7   2  17       14.37       16.79      8.07 o 
  -8   3  17       18.64       25.56      9.66 o 
  -7   3  17        6.78       10.55      7.09 o 
  -6   3  17        0.19        5.95      8.09 o 
  -5   3  17        3.18        2.15      2.95 o 
  -4   3  17       64.76       59.98      5.96 o 
  -3   3  17       89.17       81.87      5.93 o 
  -2   3  17      150.57      159.27      6.50 o 
  -1   3  17      205.36      201.33      6.73 o 
   0   3  17      117.02      120.62      9.82 o 
   1   3  17      116.00      110.88      4.65 o 
   2   3  17        0.40       -0.15      2.66 o 
   3   3  17       11.21        8.74      3.85 o 
   4   3  17      125.83      126.42      8.93 o 
   5   3  17        0.93        1.58      5.34 o 
   6   3  17       78.03       84.95      8.62 o 
   7   3  17        0.11        8.18      7.37 o 
  -7   4  17        0.29        5.16      5.98 o 
  -6   4  17        0.05       -3.16      4.83 o 
  -5   4  17        2.63        2.88      3.46 o 
  -4   4  17        0.97        1.94      3.09 o 
  -3   4  17       32.13       33.42      3.81 o 
  -2   4  17       12.12       15.91      3.03 o 
  -1   4  17       67.72       68.40      5.49 o 
   0   4  17      123.32      111.05      6.28 o 
   1   4  17        7.00       10.69      3.36 o 
   2   4  17       50.66       56.18     10.63 o 
   3   4  17        9.74       18.51      6.11 o 
   4   4  17        0.83        0.85      3.65 o 
   5   4  17        5.75        7.81      4.74 o 
   6   4  17        1.68        5.97      5.87 o 
  -6   5  17        4.55       10.44      9.76 o 
  -5   5  17        2.18        7.68      7.61 o 
  -4   5  17        0.52        0.26      3.98 o 
  -3   5  17        0.72        3.35      3.83 o 
  -2   5  17       39.54       38.35      5.34 o 
  -1   5  17        5.27        5.99      3.94 o 
   0   5  17       25.06       21.15      5.48 o 
   1   5  17       48.19       59.81      7.45 o 
   2   5  17       15.17       20.25      5.72 o 
   3   5  17        8.46       14.21      6.36 o 
   4   5  17       26.25       32.33      8.65 o 
   5   5  17        2.87        5.13      6.33 o 
  -3   6  17       38.15       49.65     16.53 o 
  -2   6  17       32.75       27.02      7.76 o 
  -1   6  17        4.37        1.48      5.56 o 
   0   6  17        0.06        1.30      5.07 o 
   1   6  17        4.59       11.79      7.25 o 
   2   6  17        5.19       -3.12      5.51 o 
  -9   0  18        4.61       13.40      9.47 o 
  -8   0  18       12.04       15.26      9.58 o 
  -7   0  18        4.48        1.79      9.10 o 
  -6   0  18      220.27      182.51     14.41 o 
  -5   0  18      219.30      217.31     13.54 o 
  -4   0  18      898.94      919.39     31.03 o 
  -3   0  18      310.88      326.76     18.01 o 
  -2   0  18       50.44       46.82      6.40 o 
  -1   0  18      207.46      201.43      8.38 o 
   0   0  18        2.41        8.59      3.05 o 
   1   0  18     1569.26     1550.65     38.52 o 
   2   0  18      647.68      695.45     17.29 o 
   3   0  18     1309.48     1278.38     27.17 o 
   4   0  18      209.27      206.40     10.80 o 
   5   0  18      422.22      419.56     22.16 o 
   6   0  18      129.56      121.83     11.82 o 
   7   0  18       48.47       52.37     10.50 o 
   8   0  18       95.42       81.86     15.66 o 
  -8   1  18      136.64      139.59     10.75 o 
  -7   1  18      104.37      109.20      9.55 o 
  -6   1  18      340.89      359.08     14.79 o 
  -5   1  18      183.75      189.89      9.94 o 
  -4   1  18        8.44       18.95      6.24 o 
  -3   1  18        5.56       20.18      6.13 o 
  -2   1  18      335.48      328.01      7.99 o 
  -1   1  18       20.23       16.44      2.22 o 
   0   1  18        5.33        8.06      3.43 o 
   1   1  18       25.31       32.54      3.09 o 
   2   1  18        0.16        2.16      2.32 o 
   3   1  18       53.93       56.07      3.59 o 
   4   1  18      428.10      549.65     57.76 o 
   5   1  18       36.56       37.98      4.42 o 
   6   1  18      139.50      336.21     72.43 o 
   7   1  18       13.26        9.31      5.78 o 
  -8   2  18       41.26       26.60      7.65 o 
  -7   2  18       21.47       20.45      6.93 o 
  -6   2  18       18.14       26.05      6.08 o 
  -5   2  18      154.49      150.82      9.55 o 
  -4   2  18       83.09       78.45      7.13 o 
  -3   2  18       79.88       78.63      4.71 o 
  -2   2  18       78.25       89.59      5.65 o 
  -1   2  18       44.85       47.21      3.58 o 
   0   2  18       64.30       59.70      4.26 o 
   1   2  18       33.69       32.91      3.01 o 
   2   2  18      239.92      211.61      9.59 o 
   3   2  18        0.14        9.50      4.63 o 
   4   2  18      208.64      192.71      8.26 o 
   5   2  18        0.27       -0.26      3.35 o 
   6   2  18        1.64       23.57      8.72 o 
   7   2  18        5.87        6.43      6.71 o 
  -8   3  18        4.35        4.38      6.59 o 
  -7   3  18        1.90        2.23      4.72 o 
  -6   3  18        2.46        2.68      5.35 o 
  -5   3  18       90.56       91.14      7.68 o 
  -4   3  18       81.41       76.25      5.38 o 
  -3   3  18      213.15      198.72      9.18 o 
  -2   3  18        6.04        4.27      2.83 o 
  -1   3  18        2.32        6.39      3.35 o 
   0   3  18      386.27      376.07     10.75 o 
   1   3  18       80.48       84.88      5.23 o 
   2   3  18      469.73      439.36     12.22 o 
   3   3  18        4.58       13.93      4.82 o 
   4   3  18       34.85       42.09      6.81 o 
   5   3  18        0.00        0.59      4.62 o 
   6   3  18        0.19        4.27      4.84 o 
   7   3  18        2.64        2.46      6.15 o 
  -7   4  18        0.00        0.29      4.47 o 
  -6   4  18       10.54        8.23      5.17 o 
  -5   4  18        1.42        0.09      3.56 o 
  -4   4  18        0.04        0.60      2.96 o 
  -3   4  18       21.13       25.69      4.36 o 
  -2   4  18      101.09       93.92      6.08 o 
  -1   4  18        4.00        7.14      4.21 o 
   0   4  18       92.85       85.83      6.24 o 
   1   4  18      178.35      169.74      7.73 o 
   2   4  18        0.07       -1.77      4.04 o 
   3   4  18      221.48      200.75     11.58 o 
   4   4  18        1.78        0.66      4.26 o 
   5   4  18       24.81       19.03      6.65 o 
   6   4  18        1.69        1.15      4.73 o 
  -5   5  18        0.63        1.14      6.95 o 
  -4   5  18      114.31      108.65     11.66 o 
  -3   5  18        0.09        1.28      4.10 o 
  -2   5  18       82.43       92.57      7.41 o 
  -1   5  18       24.26       29.67      5.21 o 
   0   5  18        0.33        4.26      3.99 o 
   1   5  18        0.88        0.75      4.09 o 
   2   5  18        4.25        8.80      5.44 o 
   3   5  18       54.05       60.77      8.81 o 
   4   5  18        0.34        0.21      4.54 o 
  -3   6  18       16.88        9.02      7.30 o 
  -2   6  18        5.90        3.91      6.56 o 
  -1   6  18        1.39        0.99      5.29 o 
   0   6  18        8.91       12.57      8.83 o 
   1   6  18       44.48       46.39      8.89 o 
   2   6  18        0.01       -3.76      5.57 o 
  -8   1  19       61.60       50.79      8.70 o 
  -7   1  19        0.15       -1.60      3.94 o 
  -6   1  19      295.35      311.28     17.37 o 
  -5   1  19       55.14       62.94      6.91 o 
  -4   1  19      288.71      289.69     11.64 o 
  -3   1  19      190.83      180.10      9.42 o 
  -2   1  19      129.45      123.30      5.34 o 
  -1   1  19      158.49      134.24      7.14 o 
   0   1  19       90.91       89.51      3.84 o 
   1   1  19      182.36      176.05      7.66 o 
   2   1  19       49.86       44.64      3.51 o 
   3   1  19      163.52      149.36      6.45 o 
   4   1  19        7.75       87.99     22.68 o 
   5   1  19        5.28       15.39      5.71 o 
   6   1  19       51.42       77.05     11.73 o 
   7   1  19       23.78       22.80      7.49 o 
  -8   2  19        4.72       15.21      6.53 o 
  -7   2  19       33.17       40.96      7.40 o 
  -6   2  19       92.37      102.04     10.71 o 
  -5   2  19        2.52        2.23      3.91 o 
  -4   2  19      549.43      565.07     17.27 o 
  -3   2  19      190.83      176.40      6.61 o 
  -2   2  19      424.49      420.28     10.44 o 
  -1   2  19      360.42      348.07     12.81 o 
   0   2  19       76.91       72.43      4.72 o 
   1   2  19       58.57       59.46      3.83 o 
   2   2  19       48.50       42.91      3.43 o 
   3   2  19       25.11       22.03      3.84 o 
   4   2  19       42.22       66.55      9.28 o 
   5   2  19       28.50       28.63      4.45 o 
   6   2  19        4.46        4.57      6.51 o 
   7   2  19        6.45        2.93      7.02 o 
  -7   3  19        0.38        1.46      4.85 o 
  -6   3  19        4.82        5.38      4.96 o 
  -5   3  19       35.95       36.76      7.77 o 
  -4   3  19        0.08        0.12      2.25 o 
  -3   3  19       57.21       58.99      5.68 o 
  -2   3  19        2.53        7.10      3.23 o 
  -1   3  19        0.02        0.93      3.96 o 
   0   3  19       41.39       42.34      5.13 o 
   1   3  19        4.94        1.21      1.94 o 
   2   3  19      111.45      103.18      7.94 o 
   3   3  19      120.85      109.13      8.49 o 
   4   3  19        0.13        1.21      4.10 o 
   5   3  19       49.43       52.45      7.64 o 
   6   3  19       35.50       50.56      8.02 o 
  -6   4  19        0.08       14.04      5.96 o 
  -5   4  19        1.36        3.89      4.41 o 
  -4   4  19        0.34       -2.30      3.18 o 
  -3   4  19       17.56       18.92      4.29 o 
  -2   4  19       27.78       25.66      3.60 o 
  -1   4  19        1.24        1.40      2.99 o 
   0   4  19       51.85       50.13      5.12 o 
   1   4  19      115.03      101.23      6.91 o 
   2   4  19        0.64        4.98      4.35 o 
   3   4  19      159.51      167.03     11.68 o 
   4   4  19       37.27       35.46      7.95 o 
   5   4  19       20.68       13.92      6.93 o 
  -5   5  19        0.21       -1.75      7.61 o 
  -4   5  19       57.88       48.79      9.30 o 
  -3   5  19        1.68       -2.79      4.35 o 
  -2   5  19       36.21       46.59      7.12 o 
  -1   5  19       35.67       41.26      5.67 o 
   0   5  19        0.10       -4.32      4.32 o 
   1   5  19       29.95       38.68      6.86 o 
   2   5  19       19.95       28.80      7.62 o 
   3   5  19        0.48        3.43      5.41 o 
   4   5  19        0.99        5.07      6.25 o 
  -2   6  19        3.27        4.94      6.86 o 
  -1   6  19        0.32        4.07      8.48 o 
   0   6  19        8.95        5.54      5.81 o 
   1   6  19        1.20        0.90      4.81 o 
  -8   0  20        4.01        9.83      8.55 o 
  -7   0  20      269.99      250.63     27.11 o 
  -6   0  20       16.02       12.64     14.10 o 
  -5   0  20      710.51      689.14     28.52 o 
  -4   0  20      336.64      324.18     17.23 o 
  -3   0  20      275.73      257.98     14.29 o 
  -2   0  20       22.66       29.54     12.63 o 
  -1   0  20       16.92       18.34      4.37 o 
   0   0  20     1060.66     1097.33     44.18 o 
   1   0  20       19.72       20.38      4.43 o 
   2   0  20     1854.92     1971.62     39.13 o 
   3   0  20       23.45       22.62      4.52 o 
   4   0  20      603.63      569.23     38.81 o 
   5   0  20      125.97      111.70     12.12 o 
   6   0  20       46.05       49.57     15.46 o 
   7   0  20       73.09       63.55     13.71 o 
  -8   1  20       46.17       51.43      8.35 o 
  -7   1  20        0.29        1.43      4.35 o 
  -6   1  20      324.82      331.74     15.48 o 
  -5   1  20       92.97       77.89      7.55 o 
  -4   1  20      135.42      147.04      8.44 o 
  -3   1  20      461.20      458.61     13.71 o 
  -2   1  20      266.66      258.40      7.63 o 
  -1   1  20      118.41      107.27      4.85 o 
   0   1  20      700.75      687.98     21.66 o 
   1   1  20        7.12        4.60      2.51 o 
   2   1  20      190.18      200.46      6.58 o 
   3   1  20       11.77       20.80      4.69 o 
   4   1  20       13.28       17.14      4.90 o 
   5   1  20       32.19       47.65      6.37 o 
   6   1  20        0.01       11.89      8.72 o 
   7   1  20        0.08        5.63      5.51 o 
  -8   2  20       32.21       39.21      8.59 o 
  -7   2  20       15.41       28.87      7.71 o 
  -6   2  20       10.63       11.51      5.45 o 
  -5   2  20        2.79        1.93      3.56 o 
  -4   2  20       34.27       63.15     15.71 o 
  -3   2  20       80.22       75.01      7.00 o 
  -2   2  20        5.99       17.88      4.53 o 
  -1   2  20      379.25      367.59      9.49 o 
   0   2  20       38.23       29.20      4.02 o 
   1   2  20       26.54       24.56      3.17 o 
   2   2  20        5.37        7.82      2.43 o 
   3   2  20       75.80       82.21      5.62 o 
   4   2  20        2.32        2.98      3.34 o 
   5   2  20       22.69       30.44      4.94 o 
   6   2  20        0.95        9.93      6.47 o 
   7   2  20        5.64        9.62      7.27 o 
  -7   3  20        2.43        5.19      5.14 o 
  -6   3  20        1.42        1.01      4.03 o 
  -5   3  20        3.45       -1.06      3.49 o 
  -4   3  20        1.04        2.12      3.70 o 
  -3   3  20       13.88       20.98      3.95 o 
  -2   3  20        0.07        1.56      2.66 o 
  -1   3  20       19.58       23.91      4.06 o 
   0   3  20       97.54       84.64      4.62 o 
   1   3  20      260.41      243.83      7.51 o 
   2   3  20      107.15       92.91      7.44 o 
   3   3  20       46.36       52.69      7.17 o 
   4   3  20        0.09       -1.31      3.86 o 
   5   3  20        2.57        8.34      5.65 o 
   6   3  20        6.62       13.88      7.25 o 
  -6   4  20        0.24        3.69      5.38 o 
  -5   4  20        5.13       11.75      7.52 o 
  -4   4  20        1.45        1.28      3.65 o 
  -3   4  20       13.13       12.48      3.89 o 
  -2   4  20        0.99        0.67      2.56 o 
  -1   4  20       62.93       63.54      5.48 o 
   0   4  20        2.71        8.12      3.82 o 
   1   4  20        5.40        1.29      2.78 o 
   2   4  20      133.92      124.29      9.61 o 
   3   4  20      124.72      132.91     10.60 o 
   4   4  20      123.91      126.02     10.48 o 
   5   4  20       24.44       19.94      7.19 o 
  -5   5  20       28.73       37.47     12.36 o 
  -4   5  20       11.36        7.80      6.75 o 
  -3   5  20        0.26        6.21      5.27 o 
  -2   5  20       12.84       19.62      5.81 o 
  -1   5  20        0.31       -2.82      3.63 o 
   0   5  20       16.84       14.95      5.13 o 
   1   5  20        0.85        2.18      4.72 o 
   2   5  20       80.62       82.93      9.59 o 
   3   5  20       13.38       15.08      7.40 o 
   4   5  20       14.36       20.30      7.17 o 
  -1   6  20        6.93        0.27      7.47 o 
   0   6  20       20.72       11.13      8.08 o 
  -8   1  21       12.72       15.73      7.11 o 
  -7   1  21        1.61       -0.60      4.13 o 
  -6   1  21        0.93        2.30      4.49 o 
  -5   1  21       22.20       23.34      5.33 o 
  -4   1  21        1.62        1.88      3.15 o 
  -3   1  21       61.23       69.75      6.44 o 
  -2   1  21       10.33       18.74      4.65 o 
  -1   1  21       38.86       38.96      2.68 o 
   0   1  21       95.26      100.23      5.60 o 
   1   1  21      294.72      289.03      8.13 o 
   2   1  21      153.41      156.56      5.87 o 
   3   1  21      144.81      140.37      7.39 o 
   4   1  21       19.55       15.38      4.25 o 
   5   1  21       23.09       25.83      6.29 o 
   6   1  21        7.84        4.52      5.46 o 
   7   1  21        3.56       -5.85      6.89 o 
  -8   2  21       18.11       18.60      7.47 o 
  -7   2  21      112.40      117.84     10.20 o 
  -6   2  21       16.73       23.82      6.84 o 
  -5   2  21       96.97       95.30      8.84 o 
  -4   2  21        0.16        7.61      4.41 o 
  -3   2  21      153.97      157.12      9.75 o 
  -2   2  21       21.89       32.22      4.05 o 
  -1   2  21     1004.89      902.23     26.09 o 
   0   2  21      126.37      125.77      6.35 o 
   1   2  21      441.42      393.54      9.51 o 
   2   2  21       35.68       34.38      3.37 o 
   3   2  21       28.74       27.84      4.55 o 
   4   2  21        0.96        1.57      3.20 o 
   5   2  21        0.00       -1.14      3.50 o 
   6   2  21       15.60       21.92      7.83 o 
  -7   3  21       23.46       21.53      7.36 o 
  -6   3  21        2.48        1.08      4.16 o 
  -5   3  21        1.28       14.31      7.16 o 
  -4   3  21       12.64       13.30      4.86 o 
  -3   3  21        0.03        1.38      2.82 o 
  -2   3  21        5.70       10.19      3.49 o 
  -1   3  21      208.37      200.75      8.33 o 
   0   3  21       57.07       60.84      4.64 o 
   1   3  21      383.50      360.66      9.75 o 
   2   3  21      117.02      108.51      8.63 o 
   3   3  21       52.22       50.36      6.09 o 
   4   3  21        0.63        7.32      5.83 o 
   5   3  21        2.53        6.61      5.57 o 
   6   3  21       70.06       87.71     16.64 o 
  -6   4  21       12.90        8.54      6.31 o 
  -5   4  21        4.46        2.08      4.48 o 
  -4   4  21        0.84        6.88      6.00 o 
  -3   4  21        5.85        7.44      4.05 o 
  -2   4  21        7.80        7.35      3.60 o 
  -1   4  21       10.00       10.47      4.29 o 
   0   4  21       36.52       40.42      5.04 o 
   1   4  21       37.91       34.19      7.07 o 
   2   4  21        1.01       -3.50      4.28 o 
   3   4  21       89.84       91.72      9.69 o 
   4   4  21       27.86       68.28     12.53 o 
   5   4  21       18.36       21.47      7.97 o 
  -4   5  21        0.42        2.27      5.36 o 
  -3   5  21        9.15        2.00      5.53 o 
  -2   5  21        5.51        7.23      5.24 o 
  -1   5  21        0.03       -1.96      4.20 o 
   0   5  21        2.67        2.24      3.48 o 
   1   5  21        0.08        2.13      4.26 o 
   2   5  21        0.00       12.26      7.93 o 
   3   5  21       20.78       22.32      8.11 o 
  -8   0  22      185.91      207.62     21.69 o 
  -7   0  22       59.15       55.78     12.31 o 
  -6   0  22       91.87      104.75     13.73 o 
  -5   0  22      656.38      648.79     27.66 o 
  -4   0  22        2.72       19.23     22.31 o 
  -3   0  22      469.46      438.83     21.28 o 
  -2   0  22       27.77       44.66     11.82 o 
  -1   0  22       25.87       27.94      4.37 o 
   0   0  22        1.07        2.97      3.30 o 
   1   0  22        0.00        0.59      3.03 o 
   2   0  22        9.89       12.86      4.51 o 
   3   0  22      147.70      153.02     11.25 o 
   4   0  22        0.46        7.58      6.87 o 
   5   0  22        3.58        1.44      6.26 o 
   6   0  22        5.45        1.07      6.70 o 
   7   0  22      134.68      142.51     42.50 o 
  -8   1  22        6.42        6.36      6.19 o 
  -7   1  22       23.43       25.68      6.56 o 
  -6   1  22       51.65       56.02      7.63 o 
  -5   1  22        3.12        2.38      4.12 o 
  -4   1  22        1.30        6.35      5.46 o 
  -3   1  22      138.10      143.53      8.26 o 
  -2   1  22       81.86       87.04      7.08 o 
  -1   1  22        6.67        9.18      2.92 o 
   0   1  22      124.35      127.37      5.74 o 
   1   1  22      773.66      801.89     15.40 o 
   2   1  22       12.25       18.63      3.34 o 
   3   1  22      228.81      235.22      9.53 o 
   4   1  22        0.77        7.81      4.67 o 
   5   1  22       13.38       16.77      5.74 o 
   6   1  22        4.19        8.54      5.66 o 
   7   1  22        0.39        1.68      7.90 o 
  -7   2  22       14.75        8.29      5.70 o 
  -6   2  22        0.12       -5.59      5.59 o 
  -5   2  22        6.70        9.54      5.20 o 
  -4   2  22        1.66       -0.29      4.24 o 
  -3   2  22        5.39        7.39      3.83 o 
  -2   2  22       43.00       32.75      4.19 o 
  -1   2  22      432.57      446.34     13.69 o 
   0   2  22       52.23       43.98      3.95 o 
   1   2  22      183.22      183.88      6.80 o 
   2   2  22        7.20        2.24      2.24 o 
   3   2  22       41.90       44.11      5.15 o 
   4   2  22        2.67        6.49      3.95 o 
   5   2  22       25.82       29.02      6.31 o 
   6   2  22        2.29       -0.19      5.19 o 
  -7   3  22        0.80        2.01      5.55 o 
  -6   3  22        1.67        5.56      5.55 o 
  -5   3  22       14.37       21.91      6.43 o 
  -4   3  22        5.46        7.95      4.60 o 
  -3   3  22       11.10       22.45      5.55 o 
  -2   3  22       22.38       23.57      4.35 o 
  -1   3  22        3.02        9.34      4.77 o 
   0   3  22      142.46      127.38      5.75 o 
   1   3  22      102.37       92.30      5.20 o 
   2   3  22       89.05       75.89     12.95 o 
   3   3  22       35.01       34.88      6.27 o 
   4   3  22       18.38       28.85      6.65 o 
   5   3  22       45.72       57.59      8.33 o 
  -6   4  22       50.48       53.03      8.61 o 
  -5   4  22        4.09        5.35      5.26 o 
  -4   4  22       13.88       23.27      5.72 o 
  -3   4  22        0.02       -0.17      3.50 o 
  -2   4  22        5.04        0.10      3.16 o 
  -1   4  22       21.87       24.12      5.76 o 
   0   4  22        0.24        0.12      3.12 o 
   1   4  22        4.11       -2.75      4.78 o 
   2   4  22        3.59        3.94      4.91 o 
   3   4  22       47.54       67.07      8.56 o 
   4   4  22        1.11        3.38      5.43 o 
  -4   5  22        0.46       -0.42      5.18 o 
  -3   5  22        3.73        9.11      5.62 o 
  -2   5  22        0.81        5.80      5.38 o 
  -1   5  22       28.76       26.31      6.21 o 
   0   5  22        0.88       -3.01      5.42 o 
   1   5  22       13.79       15.54     10.52 o 
   2   5  22       26.93       27.05      8.12 o 
   3   5  22        7.80        4.63      6.52 o 
  -7   1  23       79.39       79.74      8.78 o 
  -6   1  23       29.11       19.30      6.04 o 
  -5   1  23       49.55       42.14      6.50 o 
  -4   1  23       28.52       35.36      5.79 o 
  -3   1  23       23.33       25.67      5.08 o 
  -2   1  23      101.23      114.50      6.83 o 
  -1   1  23        0.42        3.68      2.70 o 
   0   1  23      198.17      185.97      6.97 o 
   1   1  23       56.56       54.03      4.44 o 
   2   1  23       83.21       78.13      4.78 o 
   3   1  23       24.30       36.43      8.49 o 
   4   1  23        0.02        2.97      3.26 o 
   5   1  23        2.24        6.18      5.38 o 
   6   1  23       17.50       12.21      6.27 o 
  -7   2  23        1.15        6.67      5.50 o 
  -6   2  23        0.00       -0.42      3.96 o 
  -5   2  23        1.00        3.79      4.53 o 
  -4   2  23      128.84      148.95      9.84 o 
  -3   2  23       19.84       28.30      5.59 o 
  -2   2  23      512.10      540.37     16.77 o 
  -1   2  23      130.23      122.34      8.17 o 
   0   2  23      372.43      327.76      8.86 o 
   1   2  23       67.58       65.48      4.67 o 
   2   2  23       33.64       24.33      4.23 o 
   3   2  23        1.32        2.13      3.13 o 
   4   2  23        8.39        8.25      3.94 o 
   5   2  23       11.90       18.29      8.24 o 
   6   2  23       12.44       14.63      8.25 o 
  -6   3  23        5.47       12.70      9.00 o 
  -5   3  23        1.23       -0.78      4.57 o 
  -4   3  23       59.54       63.03      8.05 o 
  -3   3  23        1.92        6.74      4.72 o 
  -2   3  23       61.38       49.67      6.19 o 
  -1   3  23        0.98        0.34      2.48 o 
   0   3  23       29.50       20.64      3.55 o 
   1   3  23       21.02       19.57      3.62 o 
   2   3  23        5.02        1.10      4.05 o 
   3   3  23        1.58        0.60      3.74 o 
   4   3  23        0.32        1.45      4.07 o 
   5   3  23       17.32       21.88      6.59 o 
  -5   4  23        4.73        4.10      5.00 o 
  -4   4  23        0.01        2.04      3.96 o 
  -3   4  23        2.70        8.34      5.73 o 
  -2   4  23        6.71        9.81      4.86 o 
  -1   4  23        4.42        5.25      4.75 o 
   0   4  23       29.18       30.09      5.00 o 
   1   4  23        0.01       -0.45      4.89 o 
   2   4  23       66.15       58.46      7.87 o 
   3   4  23        4.70       17.12      6.51 o 
   4   4  23       15.12       18.28      7.64 o 
  -3   5  23        1.46       -3.48      5.74 o 
  -2   5  23        4.68        4.77      7.83 o 
  -1   5  23        0.06       -0.25      4.17 o 
   0   5  23       38.29       43.19      9.20 o 
   1   5  23        9.74        5.77      6.15 o 
   2   5  23       12.43       14.24      7.36 o 
  -7   0  24       79.05       64.40     12.52 o 
  -6   0  24        0.08       -2.46      6.91 o 
  -5   0  24       16.65       14.50      7.43 o 
  -4   0  24       83.59       84.49     12.48 o 
  -3   0  24      156.18      144.84     16.75 o 
  -2   0  24      112.82      125.06     11.75 o 
  -1   0  24       27.60       41.48      7.14 o 
   0   0  24        0.03       -1.01      2.98 o 
   1   0  24      202.98      192.51      9.70 o 
   2   0  24        3.41        3.78      3.80 o 
   3   0  24        0.73        3.33      5.22 o 
   4   0  24       79.61       86.27     18.39 o 
   5   0  24       18.93       17.41      9.23 o 
   6   0  24       95.39      103.70     24.21 o 
  -7   1  24        0.02        6.02      5.96 o 
  -6   1  24        3.75        5.99      5.34 o 
  -5   1  24        1.08       -0.41      3.39 o 
  -4   1  24        4.23       -1.17      4.04 o 
  -3   1  24      253.77      232.78     11.81 o 
  -2   1  24      192.34      181.23      9.31 o 
  -1   1  24      513.31      454.66     11.83 o 
   0   1  24      188.48      178.11     11.04 o 
   1   1  24       10.45        9.30      3.11 o 
   2   1  24        0.69        1.15      2.40 o 
   3   1  24       67.31       63.77      6.08 o 
   4   1  24       50.72       46.81      5.66 o 
   5   1  24        1.08        6.31      5.09 o 
   6   1  24        2.17       16.21      7.64 o 
  -7   2  24       15.63       15.05      7.21 o 
  -6   2  24       10.46       10.35      6.25 o 
  -5   2  24        9.98        9.95      7.38 o 
  -4   2  24        6.65        6.76      4.81 o 
  -3   2  24      108.22      109.93      7.98 o 
  -2   2  24       17.73       19.39      5.40 o 
  -1   2  24        4.41       13.30      3.80 o 
   0   2  24        0.48        1.29      2.66 o 
   1   2  24       13.13       15.50      3.31 o 
   2   2  24        4.81        8.40      3.78 o 
   3   2  24       10.30       10.84      4.15 o 
   4   2  24        0.25        3.36      3.97 o 
   5   2  24       15.45       11.98      7.97 o 
   6   2  24        1.21       11.67     11.82 o 
  -6   3  24        0.41        0.64      4.92 o 
  -5   3  24       95.25      109.15      9.47 o 
  -4   3  24       10.97       10.77      5.69 o 
  -3   3  24       63.80       76.72      8.19 o 
  -2   3  24        8.92       20.27      5.68 o 
  -1   3  24        5.24        5.10      3.48 o 
   0   3  24       20.72       13.47      3.52 o 
   1   3  24        9.85        8.51      4.60 o 
   2   3  24       18.99       13.62      5.12 o 
   3   3  24        3.69        2.28      4.59 o 
   4   3  24        9.44        5.24      5.62 o 
   5   3  24       17.65       12.47      8.03 o 
  -5   4  24        2.42        1.32      5.54 o 
  -4   4  24       11.69       18.17      6.69 o 
  -3   4  24        2.47        2.57      5.66 o 
  -2   4  24       11.36       29.05      9.25 o 
  -1   4  24        0.03        0.10      3.66 o 
   0   4  24       10.05        4.48      4.58 o 
   1   4  24        2.07       12.70      7.69 o 
   2   4  24        9.69        9.49      5.69 o 
   3   4  24        3.56        0.48      4.68 o 
   4   4  24        1.86        3.87      5.60 o 
  -3   5  24        0.86        1.46      5.36 o 
  -2   5  24        7.61        6.63      6.28 o 
  -1   5  24        9.84       14.49      8.07 o 
   0   5  24        5.40        2.58      6.00 o 
   1   5  24        6.67       15.42      8.47 o 
  -7   1  25       17.21       12.37      7.13 o 
  -6   1  25        0.70       -1.71      4.23 o 
  -5   1  25        2.88        0.74      3.91 o 
  -4   1  25       50.82       45.26      6.11 o 
  -3   1  25      106.85      111.17      8.65 o 
  -2   1  25       53.84       53.48      6.43 o 
  -1   1  25      125.28      111.06      7.72 o 
   0   1  25        0.01        1.15      2.01 o 
   1   1  25       38.83       36.56      4.21 o 
   2   1  25        9.92       15.85      3.80 o 
   3   1  25       23.69       27.81      5.21 o 
   4   1  25        6.71       24.86     16.25 o 
   5   1  25       28.44       31.05      7.67 o 
   6   1  25        4.77        7.91      9.78 o 
  -6   2  25        0.28        0.64      4.59 o 
  -5   2  25        4.84        3.37      5.13 o 
  -4   2  25        2.85        0.02      3.37 o 
  -3   2  25       16.40       19.18      6.48 o 
  -2   2  25       70.36       67.45      7.27 o 
  -1   2  25      162.91      170.34      7.85 o 
   0   2  25       65.29       71.88      6.64 o 
   1   2  25       96.85       87.45      5.40 o 
   2   2  25        0.22        2.78      3.31 o 
   3   2  25        0.18       -0.39      3.33 o 
   4   2  25        2.17       -0.80      4.17 o 
   5   2  25        2.48       -3.18      6.77 o 
  -6   3  25        4.60       -1.27      5.12 o 
  -5   3  25        8.36       14.38      6.02 o 
  -4   3  25        4.89       12.70      6.11 o 
  -3   3  25      139.82      167.14     10.56 o 
  -2   3  25       14.41       17.16      5.23 o 
  -1   3  25      160.31      165.22      8.41 o 
   0   3  25       16.10       17.83      4.27 o 
   1   3  25        5.93        7.09      4.47 o 
   2   3  25       48.29       61.61     11.60 o 
   3   3  25       19.43       25.42      6.46 o 
   4   3  25        8.50        7.08      6.09 o 
  -4   4  25       38.01       39.49      9.19 o 
  -3   4  25        6.56        2.87      6.07 o 
  -2   4  25       11.60       11.37      6.85 o 
  -1   4  25        0.12        6.79      5.28 o 
   0   4  25        2.62        1.48      5.43 o 
   1   4  25        2.94       12.00      9.45 o 
   2   4  25        0.01        6.54      5.80 o 
   3   4  25       15.23       11.23      7.17 o 
  -1   5  25       24.00       29.98     11.74 o 
   0   5  25       23.96       32.19      8.04 o 
  -7   0  26        3.70       13.19      8.89 o 
  -6   0  26       61.58       82.92     12.27 o 
  -5   0  26        0.00        1.70      8.09 o 
  -4   0  26      113.07      132.76     18.72 o 
  -3   0  26        1.20       -2.15      5.32 o 
  -2   0  26       54.28       58.92     12.81 o 
  -1   0  26       29.21       26.80      8.02 o 
   0   0  26       54.43       49.41      6.03 o 
   1   0  26      102.69       85.26      7.87 o 
   2   0  26       35.80       40.00      6.79 o 
   3   0  26        5.00        1.00      5.63 o 
   4   0  26        2.39        9.02      8.16 o 
   5   0  26       15.19       29.79     26.61 o 
  -7   1  26        6.07        2.93      5.20 o 
  -6   1  26        3.83       22.81     16.41 o 
  -5   1  26        2.59       -0.72      4.09 o 
  -4   1  26       49.27       56.32      7.51 o 
  -3   1  26       12.64       12.24      5.18 o 
  -2   1  26       11.71        5.25      4.70 o 
  -1   1  26       25.94       26.13      5.61 o 
   0   1  26        0.83        2.92      3.17 o 
   1   1  26        6.72       10.03      3.43 o 
   2   1  26        0.00        1.37      2.70 o 
   3   1  26       74.43       82.53      7.44 o 
   4   1  26        0.00        1.75      4.55 o 
   5   1  26       14.45       12.68      6.99 o 
  -6   2  26       19.77       28.11      7.75 o 
  -5   2  26        0.43       -0.45      4.39 o 
  -4   2  26        7.31        3.72      4.42 o 
  -3   2  26       36.93       41.22      6.30 o 
  -2   2  26        8.13       10.40      5.07 o 
  -1   2  26       48.16       43.95      6.30 o 
   0   2  26       24.87       30.33      6.30 o 
   1   2  26        7.38       12.97      3.48 o 
   2   2  26        0.56        4.94      3.75 o 
   3   2  26        0.66        1.49      3.66 o 
   4   2  26       37.13       46.40     10.07 o 
   5   2  26        0.02        3.78      6.61 o 
  -5   3  26       20.79       39.21     11.57 o 
  -4   3  26       16.78       17.72      6.39 o 
  -3   3  26       64.80       62.51      8.31 o 
  -2   3  26       67.73       83.70     11.54 o 
  -1   3  26       38.84       36.91      6.03 o 
   0   3  26        5.73        3.72      3.59 o 
   1   3  26        2.36        1.95      3.94 o 
   2   3  26       12.03       18.48      6.24 o 
   3   3  26        0.18       -0.16      4.20 o 
   4   3  26        0.97        2.76      5.43 o 
  -4   4  26       41.83       34.62     10.40 o 
  -3   4  26        9.06       12.60      7.78 o 
  -2   4  26       10.30       15.78      7.36 o 
  -1   4  26        0.44        1.99      5.05 o 
   0   4  26        5.51       -0.02      4.50 o 
   1   4  26        0.19       -2.30      7.95 o 
   2   4  26        0.63       -3.01      6.63 o 
  -6   1  27        0.06       -1.07      4.75 o 
  -5   1  27       55.32       58.26      8.44 o 
  -4   1  27        0.25       -0.23      3.80 o 
  -3   1  27       31.62       32.22      5.72 o 
  -2   1  27        0.00        6.29      6.70 o 
  -1   1  27        0.07        5.03      4.02 o 
   0   1  27       13.00       18.70      5.87 o 
   1   1  27        1.45        2.13      2.88 o 
   2   1  27        7.62        6.76      4.01 o 
   3   1  27        0.80        4.99      4.39 o 
   4   1  27        3.22        5.55      5.38 o 
   5   1  27        6.83       15.68      9.21 o 
  -6   2  27       19.29       17.18      7.56 o 
  -5   2  27        3.32        8.87      5.50 o 
  -4   2  27        7.30        0.98      4.10 o 
  -3   2  27       29.11       33.93      6.85 o 
  -2   2  27        9.49        6.06      4.34 o 
  -1   2  27        8.79       24.82     11.32 o 
   0   2  27        0.96       -1.82      3.26 o 
   1   2  27        0.03        0.22      2.33 o 
   2   2  27       40.24       35.45      4.92 o 
   3   2  27       10.04       21.65      7.87 o 
   4   2  27       35.82       24.20      8.70 o 
  -5   3  27       16.16        6.38      6.44 o 
  -4   3  27       20.80       19.94      6.87 o 
  -3   3  27       11.48        7.76      5.57 o 
  -2   3  27       67.84       59.43      7.54 o 
  -1   3  27        0.22        1.40      3.84 o 
   0   3  27        1.84        1.40      4.05 o 
   1   3  27        9.17       12.74      6.98 o 
   2   3  27       32.66       30.27      6.75 o 
   3   3  27       25.46       26.63      7.79 o 
  -3   4  27       40.75       56.70     10.25 o 
  -2   4  27       55.35       50.75      9.37 o 
  -1   4  27       50.70       81.64     14.24 o 
   0   4  27        0.21        1.57      6.37 o 
   1   4  27       32.79       55.07     14.48 o 
   2   4  27        0.72        0.87      5.73 o 
  -6   0  28        3.08        9.21     11.19 o 
  -5   0  28       29.15       25.39      9.56 o 
  -4   0  28       16.53        9.98      8.74 o 
  -3   0  28       77.33       50.08      9.14 o 
  -2   0  28        2.22        2.52      5.72 o 
  -1   0  28       10.63        9.81      7.16 o 
   0   0  28       44.48       43.23      8.69 o 
   1   0  28       39.16       47.28      7.57 o 
   2   0  28       44.12       34.29      7.23 o 
   3   0  28       42.41       54.71     10.50 o 
   4   0  28        3.77        5.01      8.74 o 
  -6   1  28        0.44       -2.58      5.76 o 
  -5   1  28       16.89       15.09      6.08 o 
  -4   1  28        1.25       -2.50      4.84 o 
  -3   1  28       11.64       16.92      5.86 o 
  -2   1  28       25.26       34.36      5.99 o 
  -1   1  28        4.45        0.59      3.33 o 
   0   1  28       29.63       20.26      4.91 o 
   1   1  28        7.76        5.45      3.89 o 
   2   1  28        0.32        0.36      3.36 o 
   3   1  28        5.98        3.45      5.14 o 
   4   1  28        0.85        2.18      5.42 o 
  -5   2  28        2.34        1.95      5.08 o 
  -4   2  28        0.53       -1.61      4.36 o 
  -3   2  28       33.60       26.72      6.04 o 
  -2   2  28       28.58       25.44      6.46 o 
  -1   2  28       27.22       49.43      7.16 o 
   0   2  28        5.22        8.18      4.60 o 
   1   2  28       21.16       20.01      5.72 o 
   2   2  28       14.09       12.14      4.13 o 
   3   2  28      130.50      162.00     15.62 o 
   4   2  28       55.93       73.24     12.43 o 
  -4   3  28       67.41       84.16     11.47 o 
  -3   3  28       71.91       74.08      8.82 o 
  -2   3  28        6.24        4.93      6.22 o 
  -1   3  28        1.20        1.97      4.74 o 
   0   3  28        0.38       -2.62      6.88 o 
   1   3  28       51.19       74.43      9.69 o 
   2   3  28        5.54        3.29      5.92 o 
   3   3  28       25.49       45.60     10.53 o 
  -2   4  28       44.21       49.53      9.70 o 
  -1   4  28       36.98       45.27     13.11 o 
   0   4  28        4.02       10.47      9.66 o 
   1   4  28       33.51       32.09     11.53 o 
  -5   1  29       17.24       19.90      6.98 o 
  -4   1  29        1.21        0.93      5.00 o 
  -3   1  29       12.29       17.65      5.75 o 
  -2   1  29        1.58        7.13      4.97 o 
  -1   1  29        0.01       -0.03      3.59 o 
   0   1  29        1.25       -0.30      4.17 o 
   1   1  29        3.54        2.24      4.05 o 
   2   1  29       31.89       37.85      6.33 o 
   3   1  29       32.74       34.50      7.93 o 
   4   1  29       31.56       44.63      9.08 o 
  -5   2  29        2.81        8.97      9.44 o 
  -4   2  29        1.91        7.36      7.79 o 
  -3   2  29        4.80        5.69      9.64 o 
  -2   2  29       10.83       24.12      7.61 o 
  -1   2  29        0.11       -0.81      4.64 o 
   0   2  29       43.10       45.57      6.79 o 
   1   2  29       16.78       19.38      6.47 o 
   2   2  29       10.43       44.30     11.19 o 
   3   2  29        0.41        2.27      5.53 o 
  -4   3  29        0.50       -1.32      5.08 o 
  -3   3  29        3.95        1.96      4.78 o 
  -2   3  29       12.32       20.84      8.40 o 
  -1   3  29       27.26       39.65      9.08 o 
   0   3  29       15.12       16.37      8.58 o 
   1   3  29       25.08        5.28      7.38 o 
   2   3  29        1.24        1.63      6.37 o 
  -5   0  30       48.74       62.15     19.56 o 
  -4   0  30       69.05       84.46     14.91 o 
  -3   0  30       47.19       67.11     19.35 o 
  -2   0  30       60.54       76.66     12.91 o 
  -1   0  30        4.24        9.03      8.79 o 
   0   0  30        0.01        9.84      7.59 o 
   1   0  30        7.39       18.12     11.37 o 
   2   0  30        1.78       19.35     13.04 o 
   3   0  30       20.34       33.99     12.07 o 
  -5   1  30       20.66       34.60      8.36 o 
  -4   1  30       27.21       31.58      7.94 o 
  -3   1  30        0.47        4.74      4.69 o 
  -2   1  30        5.65        5.59      5.46 o 
  -1   1  30        1.90        1.03      4.13 o 
   0   1  30       53.12       63.46      7.73 o 
   1   1  30        1.36        4.38      4.74 o 
   2   1  30       22.97       39.39      8.13 o 
   3   1  30        0.80       -1.87      5.88 o 
  -4   2  30        6.12       18.31     10.31 o 
  -3   2  30        0.30        1.08      4.73 o 
  -2   2  30        0.21       -3.76      5.23 o 
  -1   2  30        4.51       -0.46      4.88 o 
   0   2  30       26.84       36.19      7.10 o 
   1   2  30        0.00        0.11      4.38 o 
   2   2  30       44.45       56.81     11.39 o 
   3   2  30       12.47       22.71     23.55 o 
  -3   3  30        0.41        4.48      5.97 o 
  -2   3  30        8.32        2.44      5.86 o 
  -1   3  30        2.17       -3.64      5.85 o 
   0   3  30        1.80       -6.53      7.72 o 
   1   3  30       16.38       22.37     11.12 o 
  -4   1  31       17.18       31.17      8.29 o 
  -3   1  31        0.32       10.07      6.95 o 
  -2   1  31       17.56       25.52      6.47 o 
  -1   1  31        1.96        5.18      5.40 o 
   0   1  31        3.57        3.05      6.21 o 
   1   1  31        1.21       12.87      6.40 o 
   2   1  31        5.76       11.52      7.66 o 
   3   1  31        5.32       -1.59      7.69 o 
  -3   2  31       18.07       12.27      6.30 o 
  -2   2  31        2.38        0.94      4.87 o 
  -1   2  31        4.78        1.17      4.49 o 
   0   2  31        9.96        8.88      5.95 o 
   1   2  31        0.97        7.52      7.59 o 
   2   2  31        7.75        8.45      8.99 o 
  -1   3  31       15.36        6.57      8.35 o 
   0   3  31        6.02       20.66     10.89 o 
  -4   0  32       58.94       99.39     15.25 o 
  -3   0  32        6.27       14.84      9.30 o 
  -2   0  32       28.28       38.93     10.69 o 
  -1   0  32        0.02       -4.22      6.99 o 
   0   0  32       28.36       59.72     12.37 o 
   1   0  32       53.37       76.30     19.05 o 
   2   0  32       45.14       64.02     16.88 o 
  -3   1  32        0.02        3.15      5.20 o 
  -2   1  32       27.78       45.20      8.40 o 
  -1   1  32        0.20       -4.25      4.99 o 
   0   1  32       19.78       31.00      6.87 o 
   1   1  32        1.41        8.97      6.97 o 
   2   1  32        3.18       -6.20      6.20 o 
  -2   2  32        0.50        0.80      4.65 o 
  -1   2  32        2.48        2.62      4.36 o 
   0   2  32       11.98       14.66     10.17 o 
   1   2  32        0.15       -1.56      6.58 o 
  -2   1  33       21.90       23.55      8.25 o 
  -1   1  33       14.76       22.20      7.34 o 
   0   1  33       14.96       17.35      7.36 o 
   1   1  33       10.85       15.15      7.44 o 
                                                 
